# Supplementary material for: RUNX3 inactivates oncogenic MYC through disruption of MYC/MAX complex and subsequent recruitment of GSK3β-FBXW7 cascade
Source: Commun Biol. 2023 Jul 3;6:689. doi: 10.1038/s42003-023-05037-0 (PMC10317990; doi:10.1038/s42003-023-05037-0)
Supplement: Supplementary file 3 — Supplementary Data 1 [file 42003_2023_5037_MOESM3_ESM.xlsx]

## Sheet: Raw count
Gene	Dox_1	Dox_2	Dox_3	Mock_1	Mock_2	Mock_3
A1BG	7	3	2	2	1	2
A1BG-AS1	4	4	2	2	1	1
A1CF	0	0	0	0	0	0
A2M	12	20	12	12	26	26
A2M-AS1	74	90	51	47	53	55
A2ML1	0	1	0	0	0	1
A2MP1	1	0	0	1	1	0
A3GALT2	0	3	1	0	0	1
A4GALT	3106	2847	2766	2484	2953	2287
A4GNT	0	0	0	0	0	0
AA06	0	0	0	0	0	0
AAAS	3407	3555	2960	3242	3458	3049
AACS	1532	1563	1581	1208	1267	1172
AACSP1	14	8	4	12	19	6
AADAC	0	0	1	0	0	0
AADACL2	0	0	0	0	0	0
AADACL2-AS1	0	0	0	0	0	0
AADACL3	0	0	0	0	0	0
AADACL4	0	0	0	0	0	0
AADACP1	1	3	0	7	8	10
AADAT	328	339	363	358	358	359
AAGAB	1771	1854	1960	1692	1684	1800
AAK1	975	1219	1383	701	731	951
AAMDC	176	192	131	92	125	114
AAMP	2420	2574	2285	2019	2416	1983
AANAT	1	8	2	2	11	2
AAR2	2777	2829	2600	2033	2258	1967
AARD	0	0	0	0	0	0
AARS1	3875	3155	4419	5269	4558	5217
AARS2	1319	1171	1377	1089	983	998
AARSD1	62	52	78	65	68	44
AASDH	249	253	233	245	193	181
AASDHPPT	752	857	939	806	685	930
AASS	533	564	634	526	432	541
AATBC	22	15	16	21	17	10
AATF	2861	2720	3311	2899	3125	2532
AATK	40	33	25	41	55	29
ABALON	1	3	3	1	0	2
ABAT	115	157	84	13	3	12
ABCA1	508	706	484	123	145	153
ABCA10	3	6	3	1	7	2
ABCA11P	51	76	78	56	73	74
ABCA12	483	582	333	3	4	3
ABCA13	0	0	0	5	2	0
ABCA17P	2	2	7	2	1	4
ABCA2	8713	8003	10387	7811	8389	8320
ABCA3	497	538	686	755	827	904
ABCA4	46	61	36	60	73	41
ABCA5	117	123	146	164	123	167
ABCA6	0	0	0	0	0	0
ABCA7	5410	4651	4784	2778	2602	2727
ABCA8	353	302	331	245	177	304
ABCA9	1	0	0	2	0	1
ABCA9-AS1	0	0	0	0	0	0
ABCB1	91	105	105	67	70	104
ABCB10	419	475	562	620	563	620
ABCB11	1	2	0	1	3	0
ABCB4	4	8	4	6	1	2
ABCB5	3	4	5	9	5	3
ABCB6	2558	2602	1891	2181	2438	2058
ABCB7	796	907	902	875	718	847
ABCB8	1505	1372	1236	1463	1560	1269
ABCB9	437	456	316	316	365	255
ABCC1	9511	9618	9751	9202	9244	8547
ABCC10	938	1056	804	725	804	632
ABCC11	4	7	5	3	3	4
ABCC12	0	0	0	1	0	0
ABCC13	0	0	0	0	0	0
ABCC2	21	21	15	24	21	15
ABCC3	10917	9968	11739	7215	8024	8224
ABCC4	733	794	1085	756	714	981
ABCC5	1815	1940	1786	1404	1318	1390
ABCC5-AS1	0	2	0	1	1	1
ABCC6	228	227	149	77	77	71
ABCC6P1	1	5	2	0	3	0
ABCC6P2	47	50	45	28	32	34
ABCC8	17	31	22	17	24	35
ABCC9	0	0	0	0	0	0
ABCD1	5092	6129	4371	5011	6371	4169
ABCD2	12	20	13	12	5	7
ABCD3	1719	2225	1993	1965	1645	1814
ABCD4	692	689	654	555	580	501
ABCE1	2821	3159	3617	3724	3494	3806
ABCF1	5782	6268	6538	5754	6650	5637
ABCF2	1443	1508	1508	1249	1363	1246
ABCF3	2263	2425	2160	1994	2196	1733
ABCG1	288	394	239	199	274	287
ABCG2	53	51	67	35	55	45
ABCG4	21	26	24	17	5	11
ABCG5	0	0	0	0	0	0
ABCG8	0	0	0	0	0	0
ABHD1	15	12	11	9	11	10
ABHD10	829	828	827	831	772	806
ABHD11	868	921	811	766	881	620
ABHD11-AS1	2	2	0	1	4	0
ABHD12	1871	1902	1546	1658	1766	1749
ABHD12B	0	0	0	0	0	0
ABHD13	474	532	534	512	424	624
ABHD14A	1305	1237	1293	1335	1540	1526
ABHD14A-ACY1	2	4	2	2	5	2
ABHD14B	3784	3341	3023	2744	2580	2503
ABHD15	733	856	838	737	745	742
ABHD16A	824	771	689	575	642	603
ABHD16B	0	1	0	0	1	0
ABHD17A	1977	2161	1818	1533	1862	1265
ABHD17B	355	460	437	322	347	458
ABHD17C	377	371	454	727	711	724
ABHD18	268	267	281	270	278	302
ABHD2	2711	3306	3343	2005	1853	2407
ABHD3	557	520	513	721	589	659
ABHD4	3430	3708	2200	4576	4775	2884
ABHD5	2064	2157	1926	2863	2044	2458
ABHD6	971	1036	1195	831	791	1151
ABHD8	656	533	531	624	724	637
ABI1	1453	1628	1588	1613	1628	1545
ABI2	2674	2619	3188	2861	2401	3230
ABI3	1	1	5	4	4	1
ABI3BP	12	3	4	4	4	1
ABITRAM	938	909	946	1051	923	1034
ABL1	10123	10648	11592	8896	10150	9804
ABL2	1694	2048	2214	1684	1840	2081
ABLIM1	2042	2209	2389	3229	2767	3999
ABLIM2	41	47	46	73	109	79
ABLIM3	4045	4659	4034	2623	2931	2356
ABO	0	1	0	0	0	0
ABR	3301	3005	3394	4155	4404	4004
ABRA	0	0	0	1	0	0
ABRACL	310	308	309	416	391	361
ABRAXAS1	410	446	432	364	249	357
ABRAXAS2	698	810	839	799	730	791
ABT1	1098	1022	933	884	1057	795
ABTB1	829	932	595	548	639	448
ABTB2	1501	1485	1556	1297	1545	1012
ACAA1	1137	1120	990	1004	1100	830
ACAA2	2729	2747	2766	2702	2520	2542
ACACA	5009	5238	6563	5227	4940	6150
ACACB	626	742	642	511	630	472
ACAD10	810	806	727	548	437	541
ACAD11	57	52	66	52	50	56
ACAD8	324	354	320	294	339	294
ACAD9	3459	3511	3289	3414	3657	3231
ACADL	88	99	80	109	106	103
ACADM	1383	1298	1374	1619	1512	1665
ACADS	168	206	107	85	137	84
ACADSB	316	361	301	284	344	291
ACADVL	16609	16185	13121	9474	9546	9017
ACAN	0	0	0	0	0	0
ACAP1	74	57	49	36	40	30
ACAP2	973	1445	1421	1067	953	1359
ACAP3	3362	3052	2398	3438	3701	2688
ACAT1	999	948	954	1439	1360	1163
ACAT2	1080	1379	1335	1646	1933	1426
ACBD3	1601	1895	1971	1743	1484	1719
ACBD3-AS1	0	0	0	0	0	1
ACBD4	499	438	385	460	390	415
ACBD5	514	668	611	599	532	597
ACBD6	1062	1156	1029	1286	1435	1167
ACBD7	9	11	19	16	15	14
ACBD7-DCLRE1CP1	0	0	0	0	0	0
ACCS	319	369	184	235	261	187
ACCSL	0	0	0	0	0	0
ACD	1726	1555	1409	1654	1868	1761
ACE	13	6	5	4	6	3
ACE2	0	1	1	0	0	0
ACER1	0	0	0	0	0	0
ACER2	244	220	194	52	32	51
ACER3	951	1269	1278	990	840	1248
ACHE	8	9	7	6	14	4
ACIN1	8346	8411	8751	7666	7961	7288
ACKR1	0	0	0	0	0	0
ACKR2	13	4	2	2	3	0
ACKR3	6049	6047	4476	6642	7127	5493
ACKR4	0	0	0	0	2	0
ACLY	26417	28203	27440	25833	27516	25408
ACMSD	0	0	0	0	0	0
ACO1	2583	2834	2727	2032	2083	2121
ACO2	8583	8928	7256	7074	8366	5734
ACOD1	0	0	0	0	0	0
ACOT1	29	51	39	43	71	31
ACOT11	126	132	74	135	166	101
ACOT12	0	0	0	0	0	0
ACOT13	883	874	1011	996	961	901
ACOT2	487	518	367	461	561	358
ACOT4	125	139	138	128	150	142
ACOT6	2	0	1	0	0	0
ACOT7	1770	1750	1804	2193	2654	1729
ACOT8	1163	1071	945	776	860	756
ACOT9	1131	1256	1191	1147	1235	1151
ACOX1	1391	1607	1445	852	754	871
ACOX2	1	3	1	0	0	1
ACOX3	464	496	400	655	660	496
ACOXL	1	0	1	5	4	1
ACOXL-AS1	1	0	2	0	0	1
ACP1	2569	2714	2589	2985	3028	2644
ACP2	4715	5202	4034	3041	3963	3071
ACP3	3	5	2	2	0	1
ACP4	0	0	0	0	0	0
ACP5	9	9	10	5	8	5
ACP6	611	637	611	686	781	591
ACP7	0	3	2	1	1	0
ACR	1	0	0	1	0	0
ACRBP	17	14	10	5	9	7
ACRV1	0	5	0	0	0	0
ACSBG1	4	4	2	2	0	1
ACSBG2	2	0	0	0	0	0
ACSF2	1092	1007	951	550	524	592
ACSF3	887	795	785	682	712	616
ACSL1	455	500	521	605	544	596
ACSL3	4309	4852	5532	6231	5897	7083
ACSL4	3200	3687	4504	2967	2741	3714
ACSL5	16	15	30	7	4	16
ACSL6	1	1	2	4	1	4
ACSM1	0	0	0	1	0	0
ACSM2A	0	0	0	0	0	0
ACSM2B	0	0	0	0	0	0
ACSM3	2	3	6	2	5	3
ACSM4	0	0	0	0	0	0
ACSM5	0	0	0	2	0	0
ACSM6	0	0	0	0	0	0
ACSS1	3	2	6	7	7	8
ACSS2	765	783	597	559	677	441
ACSS3	1	3	0	0	1	0
ACTA1	6	5	5	4	3	3
ACTA2	3903	3978	3416	2958	3608	3046
ACTA2-AS1	1	0	0	4	0	2
ACTB	307809	345094	331107	406395	459460	356709
ACTBL2	46	51	39	7	4	6
ACTC1	2609	2823	846	5617	7749	2541
ACTG1	167586	171698	166044	200170	236439	167110
ACTG1P17	8	15	9	11	3	9
ACTG1P20	38	31	38	49	71	37
ACTG1P4	2	4	2	5	3	2
ACTG2	53	71	59	103	130	122
ACTL10	47	40	38	37	30	37
ACTL6A	2468	2583	2914	2790	2579	2750
ACTL6B	0	0	0	0	1	0
ACTL7A	0	0	0	0	0	0
ACTL7B	0	0	0	0	0	0
ACTL8	24	15	25	34	42	31
ACTL9	0	0	0	0	0	0
ACTN1	21192	24293	27330	19883	24752	19177
ACTN1-AS1	4	5	0	2	4	2
ACTN2	3	1	0	0	2	1
ACTN3	2	9	1	1	0	0
ACTN4	80770	86372	81187	91102	113361	77450
ACTR10	1265	1275	1084	1221	1124	1069
ACTR1A	5439	6112	4805	4420	5050	4181
ACTR1B	1123	1239	1148	1000	1055	986
ACTR2	7378	8421	9335	8713	7397	9075
ACTR3	7799	8510	8166	10380	9821	9088
ACTR3-AS1	11	3	9	8	10	13
ACTR3B	387	372	477	403	398	434
ACTR3BP2	0	0	0	0	0	0
ACTR3BP5	0	0	0	0	0	0
ACTR3C	104	86	105	136	117	106
ACTR5	310	279	318	334	325	267
ACTR6	352	354	349	457	394	444
ACTR8	806	961	937	833	876	755
ACTRT1	0	0	0	0	0	0
ACTRT2	0	0	0	0	0	0
ACTRT3	94	143	102	112	89	91
ACVR1	1104	1204	969	1119	1047	983
ACVR1B	1035	1263	1093	864	878	962
ACVR1C	2	2	9	9	6	11
ACVR2A	202	309	270	189	160	256
ACVR2B	163	195	212	222	224	298
ACVR2B-AS1	13	15	17	43	34	33
ACVRL1	3	3	1	0	0	0
ACY1	183	132	159	104	136	88
ACY3	6	5	2	7	4	1
ACYP1	107	103	127	154	177	131
ACYP2	148	133	137	152	122	131
ADA	596	475	421	404	387	322
ADA2	0	0	1	0	0	0
ADAD1	0	0	0	0	0	0
ADAD2	0	2	0	0	0	0
ADAL	698	807	854	944	924	954
ADAM10	5093	5579	5700	4263	3704	4314
ADAM11	266	274	211	238	292	230
ADAM12	4321	5169	5653	6928	7076	7891
ADAM15	7661	6974	7765	8038	8766	7849
ADAM17	1951	1995	2232	1823	1761	1833
ADAM18	0	0	0	0	0	0
ADAM19	3298	4009	5016	2525	2732	3115
ADAM2	0	0	0	0	0	0
ADAM20	1	0	1	0	0	0
ADAM20P1	2	1	4	2	2	0
ADAM21	22	26	26	8	10	12
ADAM21P1	4	0	3	0	0	0
ADAM22	945	823	1119	732	477	969
ADAM23	1170	1250	1196	1889	1774	1969
ADAM28	1	0	1	0	0	0
ADAM29	0	0	0	0	0	0
ADAM30	0	0	0	0	0	0
ADAM32	3	10	8	5	2	4
ADAM33	106	94	73	170	129	126
ADAM3A	0	0	0	0	0	0
ADAM3B	0	0	0	0	0	0
ADAM5	0	0	0	0	3	0
ADAM6	0	0	0	0	0	0
ADAM7	0	0	0	0	0	0
ADAM8	66	40	41	13	13	19
ADAM9	11086	12377	12046	11298	9932	12014
ADAMDEC1	0	0	0	0	0	0
ADAMTS1	513	481	569	957	933	1100
ADAMTS10	1457	1285	987	853	987	743
ADAMTS12	0	1	0	0	1	0
ADAMTS13	241	172	116	40	37	56
ADAMTS14	5	3	8	7	3	12
ADAMTS15	358	249	329	636	602	481
ADAMTS16	243	158	135	205	190	126
ADAMTS17	0	0	0	0	0	0
ADAMTS18	0	1	0	2	1	0
ADAMTS19	0	0	0	0	0	0
ADAMTS19-AS1	0	0	0	0	0	0
ADAMTS2	0	0	0	0	3	0
ADAMTS20	4	6	2	0	0	0
ADAMTS3	481	466	498	374	353	444
ADAMTS4	11	13	11	7	13	11
ADAMTS5	235	250	284	389	324	391
ADAMTS6	641	651	653	1239	836	1034
ADAMTS7	956	693	704	226	174	221
ADAMTS7P1	0	1	0	0	1	0
ADAMTS8	107	102	199	480	466	654
ADAMTS9	0	2	0	0	0	0
ADAMTS9-AS1	0	0	0	0	0	0
ADAMTS9-AS2	0	0	0	0	0	0
ADAMTSL1	10	9	9	10	9	5
ADAMTSL2	20	17	12	13	14	7
ADAMTSL3	109	101	118	82	117	118
ADAMTSL4	360	292	292	406	320	359
ADAMTSL4-AS1	4	3	2	1	3	0
ADAMTSL5	817	789	678	574	567	555
ADAP1	155	134	124	111	133	98
ADAP2	202	216	221	421	440	487
ADAR	13077	14243	15951	12353	12185	12799
ADARB1	3129	2634	3687	4037	3605	4356
ADARB2	0	0	0	0	0	0
ADARB2-AS1	0	0	0	0	0	0
ADAT1	1389	1571	1586	1482	1382	1539
ADAT2	342	413	409	383	396	428
ADAT3	439	496	347	392	503	310
ADCK1	338	342	329	353	348	336
ADCK2	213	184	219	345	372	358
ADCK5	420	376	303	257	280	226
ADCY1	6	7	13	10	15	24
ADCY10	5	1	1	1	0	1
ADCY10P1	14	11	9	5	4	4
ADCY2	1	0	1	0	0	0
ADCY3	3048	3242	3810	3259	3802	3218
ADCY4	0	1	3	1	0	0
ADCY5	1	2	1	0	0	0
ADCY6	3944	4318	3722	2073	2028	2365
ADCY6-DT	5	2	6	8	4	11
ADCY7	1922	1646	1763	2096	1947	1899
ADCY8	0	0	0	0	0	0
ADCY9	3056	3096	3248	2454	2937	2961
ADCYAP1	0	0	0	0	0	0
ADCYAP1R1	2	6	3	0	0	0
ADD1	4527	4641	3922	4221	4740	3723
ADD2	82	117	151	336	423	369
ADD3	1807	1941	2363	2280	1947	2336
ADD3-AS1	4	2	2	6	1	4
ADGB	0	1	3	2	1	1
ADGRA1	0	0	0	0	0	0
ADGRA1-AS1	0	0	0	0	0	0
ADGRA2	1981	1586	1750	1494	1307	1774
ADGRA3	1704	1710	1990	2299	2107	2380
ADGRB1	6	4	4	10	10	8
ADGRB2	2755	2521	3351	3133	3472	3513
ADGRB3	0	0	0	0	0	0
ADGRD1	285	170	533	605	413	819
ADGRD1-AS1	1	2	1	0	0	0
ADGRE1	41	48	37	32	16	37
ADGRE2	558	700	863	649	814	710
ADGRE3	0	0	0	0	0	0
ADGRE4P	0	0	0	2	0	0
ADGRE5	8382	9513	9752	7098	9230	7838
ADGRF1	0	1	0	0	0	0
ADGRF2	7	6	4	1	0	6
ADGRF3	37	31	20	21	23	16
ADGRF4	7	6	2	5	3	2
ADGRF5	0	0	0	0	0	0
ADGRF5-AS1	0	0	0	0	0	0
ADGRG1	9952	8702	8812	24604	22758	20793
ADGRG2	43	57	48	179	130	123
ADGRG3	1	3	2	1	0	0
ADGRG4	0	0	0	0	0	0
ADGRG5	5	3	1	3	1	1
ADGRG6	340	324	420	534	425	559
ADGRG7	0	0	0	0	0	0
ADGRL1	1387	1584	1574	1576	1604	1807
ADGRL2	1214	1295	1253	742	566	660
ADGRL3	63	52	93	13	13	24
ADGRL3-AS1	0	0	0	0	0	0
ADGRL4	21	16	8	46	29	27
ADGRV1	10	3	8	26	30	39
ADH1A	0	0	0	0	0	0
ADH1B	0	0	0	0	0	0
ADH1C	1	0	0	0	1	0
ADH4	0	0	0	0	0	0
ADH5	2646	2939	2587	2855	3094	2720
ADH6	0	0	0	0	0	0
ADH7	0	0	0	0	0	0
ADHFE1	12	16	6	6	5	3
ADI1	1524	1578	1406	1721	1859	1406
ADIG	0	0	0	0	0	0
ADIPOQ	0	0	0	0	0	0
ADIPOQ-AS1	0	0	0	0	0	0
ADIPOR1	6076	6414	5673	6030	5501	6623
ADIPOR2	3497	4042	3978	3377	3161	3409
ADIRF	32	24	12	23	16	9
ADK	1691	1992	2047	1989	1879	1931
ADM	386	422	330	656	791	488
ADM2	249	205	250	216	198	192
ADM5	133	123	122	133	135	106
ADNP	5180	5239	6105	5410	4881	5849
ADNP-AS1	22	35	27	27	32	26
ADNP2	1473	1651	1927	1480	1448	1751
ADO	1147	1154	1323	1374	1301	1568
ADORA1	113	89	113	169	146	139
ADORA2A	0	0	0	0	0	0
ADORA2A-AS1	0	0	0	0	0	0
ADORA2B	620	528	661	375	387	370
ADORA3	0	0	0	0	0	0
ADPGK	2259	2453	2387	2072	2037	1844
ADPGK-AS1	1	2	1	0	0	0
ADPRH	22	35	26	26	23	33
ADPRHL1	287	340	221	179	188	198
ADPRM	228	220	205	178	137	205
ADPRS	617	664	528	601	677	488
ADRA1A	0	0	0	0	0	0
ADRA1B	67	67	67	151	164	102
ADRA1D	0	0	0	0	0	0
ADRA2A	1962	1767	2151	2362	2105	3028
ADRA2B	5	0	2	1	2	3
ADRA2C	4	1	6	3	2	6
ADRB1	6	5	13	6	0	5
ADRB2	73	82	68	92	88	86
ADRB3	0	0	0	0	0	0
ADRM1	7956	8702	6790	6358	9121	5072
ADSL	3563	3657	3918	3677	3945	3302
ADSS1	474	379	418	709	632	660
ADSS2	1633	1932	2074	2083	1852	2062
ADTRP	8	14	18	13	15	5
AEBP1	4	3	0	1	4	0
AEBP2	1012	1116	1510	1209	1074	1569
AEN	2854	2702	2576	1668	1410	1684
AFAP1	1677	1472	1821	3007	2779	2775
AFAP1-AS1	1	1	1	1	2	0
AFAP1L1	167	245	273	240	285	242
AFAP1L2	83	58	98	13	16	15
AFDN	290	270	399	404	317	441
AFDN-DT	0	1	0	0	0	0
AFF1	1494	1775	1935	1806	1654	2061
AFF1-AS1	56	73	60	81	87	69
AFF2	0	0	0	0	0	0
AFF3	18	21	15	60	71	46
AFF4	3901	4481	5196	3792	3667	4224
AFG1L	93	95	111	100	79	93
AFG3L1P	441	402	332	458	410	330
AFG3L2	1973	2252	2158	2034	2145	1915
AFM	0	0	0	0	0	0
AFMID	935	874	1078	980	953	1003
AFP	13	17	5	17	19	16
AFTPH	1065	1005	1191	1022	792	1101
AGA	371	428	357	386	425	439
AGAP1	1481	1447	1648	2146	2361	2000
AGAP1-IT1	3	1	2	0	3	0
AGAP10P	14	15	9	7	9	16
AGAP11	14	11	9	3	6	4
AGAP12P	19	29	18	28	25	24
AGAP2	65	59	53	11	20	22
AGAP2-AS1	966	914	632	600	755	510
AGAP3	2526	2468	2533	2497	3276	2260
AGAP4	16	8	7	11	11	12
AGAP5	3	4	2	3	1	1
AGAP6	19	15	14	20	14	16
AGAP7P	3	3	0	4	2	2
AGAP9	0	0	0	0	0	0
AGBL1	32	36	51	31	44	33
AGBL1-AS1	1	0	0	0	0	0
AGBL2	80	66	60	48	41	46
AGBL3	32	32	38	48	40	45
AGBL4	0	3	0	1	0	0
AGBL4-AS1	0	0	0	0	0	0
AGBL4-IT1	0	0	0	0	0	0
AGBL5	3213	3111	3243	2659	2713	2782
AGBL5-AS1	3	7	2	3	1	2
AGER	143	137	95	113	84	85
AGFG1	2510	2561	2933	3510	2997	3659
AGFG2	1001	1241	1017	1349	1760	1277
AGGF1	1652	1849	1972	1751	1718	1963
AGK	888	933	882	953	806	811
AGL	945	1088	1213	1336	1040	1338
AGMAT	505	525	650	547	602	536
AGMO	0	0	0	0	0	0
AGO1	1506	1703	1960	1481	1369	1783
AGO2	2754	2864	3892	3027	3159	3829
AGO3	661	677	862	598	509	669
AGO4	220	251	246	237	234	189
AGPAT1	6742	6661	5988	5041	4874	5675
AGPAT2	1672	1620	1336	2040	2178	1638
AGPAT3	2550	2368	3027	3326	2855	3583
AGPAT4	918	989	777	513	509	485
AGPAT4-IT1	27	14	21	6	13	16
AGPAT5	1132	1258	1597	1321	1226	1734
AGPS	3616	3805	4562	5735	4320	6236
AGR2	0	0	0	0	0	0
AGR3	0	0	0	0	0	0
AGRN	37527	36933	35204	18845	20602	19038
AGRP	0	0	0	0	0	0
AGT	55	57	71	43	44	66
AGTPBP1	313	410	429	408	394	403
AGTR1	150	171	118	96	92	85
AGTR2	0	1	0	0	0	5
AGTRAP	1774	1598	1401	1584	1731	1421
AGXT	0	0	0	0	0	1
AGXT2	1	0	0	0	0	0
AHCTF1	2924	3564	4232	4032	4038	4168
AHCTF1P1	103	133	156	147	120	153
AHCY	9497	8845	9659	9426	10296	9062
AHCYL1	5650	5758	6456	6955	6520	7213
AHCYL2	1021	1026	925	813	670	1045
AHDC1	3114	2756	2728	1800	2163	1725
AHI1	1772	1788	2373	2007	1537	2374
AHNAK	12443	11712	13455	11333	13175	11209
AHNAK2	3647	3376	2867	8237	8487	6311
AHR	1526	1760	2623	929	778	2129
AHRR	2897	2546	2231	2509	2763	2120
AHSA1	3550	2860	3574	3661	3389	3011
AHSA2P	1522	1357	806	1283	1072	859
AHSG	0	1	0	0	1	0
AHSP	0	0	0	0	0	0
AICDA	0	0	0	0	0	0
AIDA	1233	1366	1532	1552	1368	1677
AIF1	0	0	0	0	0	0
AIF1L	638	621	893	947	850	1189
AIFM1	1863	1896	1921	2114	2080	1856
AIFM2	1152	1198	1009	1179	1430	951
AIFM3	10	8	5	7	4	6
AIG1	1365	1293	1586	1234	1027	1352
AIM2	0	0	0	0	0	0
AIMP1	1059	1141	1374	1491	1267	1317
AIMP2	2393	2449	2524	2547	2901	2163
AIP	2507	2205	2208	1969	2305	1893
AIPL1	0	0	0	0	0	0
AIRE	1	1	0	4	5	1
AIRN	0	0	0	0	0	0
AJAP1	0	0	0	0	0	0
AJM1	490	364	356	199	241	232
AJUBA	2064	1900	1797	2319	2457	1559
AK1	4671	4657	3513	3242	3552	2563
AK2	10732	10356	11514	10752	11702	10675
AK3	2361	2613	2614	2839	2813	3069
AK4	900	1052	1178	1045	886	1208
AK5	57	43	61	39	49	54
AK6	418	456	507	598	471	569
AK7	17	14	15	18	20	16
AK8	27	17	18	14	13	18
AK9	107	120	130	128	116	170
AKAIN1	0	0	0	0	0	0
AKAP1	3099	2861	3782	3284	3495	3578
AKAP10	1065	1084	1186	989	960	1078
AKAP11	1419	1625	2216	1609	1171	2059
AKAP12	4479	5153	7496	10943	9562	9480
AKAP13	1743	1875	2236	1849	1803	2074
AKAP14	0	1	0	0	0	0
AKAP17A	0	0	0	0	0	0
AKAP3	16	13	4	3	3	4
AKAP4	0	0	0	0	0	0
AKAP5	67	122	108	139	146	157
AKAP6	24	45	60	38	45	49
AKAP7	91	105	85	155	154	171
AKAP8	1131	1378	1239	1096	1481	1073
AKAP8L	1728	1914	1604	1422	1617	1302
AKAP9	1230	1470	1850	1364	1399	1473
AKIP1	582	590	479	566	674	513
AKIRIN1	2674	2646	2693	2184	2212	2349
AKIRIN2	2070	2236	1901	1855	1994	1761
AKNA	260	256	236	258	278	206
AKNAD1	2	1	3	3	6	3
AKR1A1	1893	1923	1749	1496	1552	1456
AKR1B1	11923	11842	9702	12770	12748	10223
AKR1B10	62	69	24	38	40	20
AKR1B15	6	3	1	0	0	0
AKR1C1	76	64	42	94	98	64
AKR1C2	1106	976	523	2083	2085	1232
AKR1C3	2327	2404	1504	3625	3646	2508
AKR1C4	0	0	0	0	0	0
AKR1C6P	0	0	0	0	0	0
AKR1C8P	0	0	1	1	2	0
AKR1D1	0	0	0	0	0	0
AKR1E2	6	2	4	7	3	9
AKR7A2	2385	2069	2119	1933	2175	1822
AKR7A2P1	0	0	0	0	0	0
AKR7A3	23	19	11	13	14	14
AKR7L	4	12	6	5	16	1
AKT1	4924	4720	4553	4999	5404	4830
AKT1S1	10532	10085	7918	8406	9339	7703
AKT2	4896	4931	4796	4395	4983	4193
AKT3	16	17	9	22	24	16
AKTIP	158	173	173	191	183	200
ALAD	1174	1222	1099	1144	1142	1236
ALAS1	2404	2536	2157	2446	2839	2057
ALAS2	0	0	0	0	0	0
ALB	0	0	0	0	0	0
ALCAM	4378	5243	4920	4548	4176	4132
ALDH16A1	1096	1225	1132	948	1118	856
ALDH18A1	3575	3405	3951	3655	3391	3630
ALDH1A1	0	2	0	1	0	1
ALDH1A2	395	338	371	806	750	669
ALDH1A3	246	220	225	389	367	349
ALDH1B1	5171	5393	5564	6463	7021	5626
ALDH1L1	1	1	0	1	0	4
ALDH1L1-AS1	0	0	0	0	0	0
ALDH1L1-AS2	0	0	0	0	0	0
ALDH1L2	438	389	533	516	438	513
ALDH2	1773	1974	1706	1388	1434	1439
ALDH3A1	513	526	487	644	878	683
ALDH3A2	2209	2192	2474	2655	2392	2822
ALDH3B1	5953	5584	5440	6402	7334	6496
ALDH3B2	3	0	3	2	4	1
ALDH4A1	772	634	698	399	358	444
ALDH5A1	441	457	455	466	393	471
ALDH6A1	556	538	576	376	216	512
ALDH7A1	2186	2269	2772	2487	2531	2828
ALDH8A1	4	2	1	3	0	1
ALDH9A1	1235	1359	1263	1253	1115	1284
ALDOA	7682	8921	6625	6989	9048	6899
ALDOB	0	2	0	0	1	2
ALDOC	1059	1033	830	350	428	409
ALG1	2622	2834	2644	2399	2705	2351
ALG10	156	169	181	194	145	233
ALG10B	238	269	264	376	275	441
ALG11	124	158	178	117	97	147
ALG12	2281	2090	2124	1583	1630	1687
ALG13	1013	1022	1009	992	948	957
ALG14	338	420	308	374	338	318
ALG14-AS1	0	0	0	0	0	0
ALG1L	7	10	2	9	5	5
ALG1L2	0	0	0	0	1	0
ALG1L9P	0	1	1	0	1	1
ALG2	938	943	950	804	771	872
ALG3	5924	5727	5108	5202	5371	6205
ALG5	548	563	622	610	644	651
ALG6	235	216	251	271	183	292
ALG8	2731	2651	2823	2986	2519	3349
ALG9	516	572	548	519	484	536
ALK	2	0	1	1	3	0
ALKAL1	0	0	0	0	1	0
ALKAL2	0	0	0	0	0	0
ALKBH1	438	493	489	432	465	496
ALKBH2	416	368	517	413	528	524
ALKBH3	637	746	674	642	747	559
ALKBH3-AS1	0	0	0	0	0	0
ALKBH4	533	607	551	452	518	475
ALKBH5	2668	3222	3231	2527	2736	3159
ALKBH6	767	882	511	615	776	437
ALKBH7	864	697	575	474	521	405
ALKBH8	192	231	280	179	214	210
ALLC	0	0	0	0	0	0
ALMS1	1084	1145	1670	1115	944	1361
ALMS1-IT1	16	16	7	13	9	13
ALMS1P1	0	0	2	2	0	2
ALOX12	0	0	0	1	0	1
ALOX12-AS1	52	55	48	59	42	31
ALOX12B	30	20	17	6	16	8
ALOX12P2	0	0	0	0	2	0
ALOX15	1	0	0	0	1	0
ALOX15B	2	0	1	0	1	0
ALOX15P1	8	2	2	8	2	5
ALOX5	26	23	13	10	1	4
ALOX5AP	43	34	46	89	60	76
ALOXE3	54	88	43	22	25	15
ALPG	8	12	16	21	25	18
ALPI	1	3	8	8	6	15
ALPK1	211	198	211	187	171	159
ALPK2	218	359	207	142	231	118
ALPK3	32	25	20	21	15	13
ALPL	3919	3614	3377	1007	1304	1734
ALPP	1845	1758	1749	2312	3050	1863
ALS2	913	973	995	741	716	753
ALS2CL	455	454	332	300	343	230
ALX1	184	227	176	175	211	167
ALX3	0	0	0	0	0	0
ALX4	48	36	37	35	34	33
ALYREF	3071	4286	2948	2770	5799	3320
AMACR	130	138	98	130	103	78
AMBN	0	0	0	2	1	0
AMBP	36	20	21	34	29	25
AMBRA1	2136	2286	2224	1968	2192	1886
AMD1	2643	2611	3295	3530	3091	4239
AMDHD1	45	50	39	22	11	25
AMDHD2	1101	1081	880	1039	1220	769
AMELX	0	0	0	0	0	0
AMELY	0	0	0	0	0	0
AMER1	548	485	731	536	541	670
AMER2	0	0	0	0	0	0
AMER3	0	0	0	0	0	0
AMFR	1703	1890	1666	1606	1467	1472
AMH	484	446	292	458	535	308
AMHR2	1	0	0	0	2	0
AMIGO1	147	122	185	200	188	223
AMIGO2	3174	4289	3189	1924	2573	2057
AMIGO3	494	586	432	477	553	447
AMMECR1	835	1011	1212	1145	1020	1399
AMMECR1L	1192	1404	1394	1196	1271	1226
AMN	9	10	6	6	14	7
AMN1	191	184	214	185	158	236
AMOT	302	299	302	374	327	340
AMOTL1	1772	1661	2399	2044	1696	2347
AMOTL2	4932	5012	4057	4785	6042	3160
AMPD1	0	0	1	0	0	0
AMPD2	5204	5165	4292	3269	4068	3233
AMPD3	157	147	145	270	252	222
AMPH	2	0	0	0	0	0
AMT	88	71	60	55	41	46
AMTN	52	49	61	277	257	218
AMY1A	0	0	0	0	0	0
AMY1B	0	0	0	0	0	0
AMY1C	0	0	0	0	0	0
AMY2A	0	0	0	0	0	0
AMY2B	35	39	31	40	15	23
AMZ1	8	16	11	16	12	10
AMZ2	2408	2283	2176	2423	2438	2059
AMZ2P1	108	94	83	102	117	101
ANAPC1	2613	2747	3540	3305	2903	3482
ANAPC10	166	204	207	230	197	186
ANAPC11	1177	1028	1095	1152	1278	1031
ANAPC13	1557	1638	1556	1477	1390	1486
ANAPC15	1924	2144	1734	2214	2558	1587
ANAPC16	1894	1936	2128	1911	1829	1944
ANAPC1P1	1	2	1	1	0	0
ANAPC2	3133	3042	2745	2821	3131	2354
ANAPC4	466	396	465	535	437	482
ANAPC5	3762	4083	3852	3995	4085	3696
ANAPC7	2316	2240	2594	2658	2492	2540
ANG	47	47	26	74	87	83
ANGEL1	820	756	902	692	595	780
ANGEL2	480	544	559	517	529	594
ANGPT1	753	734	648	373	392	469
ANGPT2	0	0	0	0	0	0
ANGPT4	25	27	13	0	1	2
ANGPTL1	0	2	1	7	3	1
ANGPTL2	1604	1487	879	196	173	152
ANGPTL3	0	0	0	0	0	0
ANGPTL4	53	19	56	21	10	29
ANGPTL5	0	0	0	0	0	0
ANGPTL6	2	0	1	3	4	1
ANGPTL7	0	0	0	0	0	0
ANGPTL8	0	0	0	0	0	0
ANHX	0	0	0	0	0	0
ANK1	35	32	31	26	54	47
ANK2	16	17	23	15	19	30
ANK3	327	348	384	410	341	394
ANKAR	51	51	50	46	51	46
ANKDD1A	32	35	20	29	22	34
ANKDD1B	1	1	0	0	0	2
ANKEF1	312	330	363	267	206	260
ANKFN1	42	33	11	44	36	28
ANKFY1	4125	4207	4652	3560	3321	3950
ANKH	24936	30807	27884	12744	12889	15805
ANKHD1	129	172	164	173	125	148
ANKHD1-EIF4EBP3	201	275	197	220	206	206
ANKIB1	2543	2574	3168	2679	2259	3043
ANKK1	0	0	0	0	0	0
ANKLE1	371	287	377	484	456	480
ANKLE2	4205	4708	4833	4048	4702	4134
ANKMY1	214	205	276	252	277	249
ANKMY2	653	706	656	634	654	717
ANKRA2	486	439	370	253	230	213
ANKRD1	82	124	77	56	102	42
ANKRD10	725	649	674	988	964	983
ANKRD11	4867	4819	6145	4569	5515	4754
ANKRD12	528	689	818	489	451	670
ANKRD13A	1018	1026	1050	1326	1267	1253
ANKRD13B	2356	2115	2479	2785	3074	2569
ANKRD13C	1060	1301	1293	996	1093	1152
ANKRD13D	1603	1645	1343	1036	1198	911
ANKRD16	211	243	234	231	251	204
ANKRD17	4362	4781	5783	4180	3925	5178
ANKRD18A	148	151	202	272	195	223
ANKRD18B	283	246	360	387	381	384
ANKRD18CP	61	58	47	64	73	57
ANKRD18DP	0	0	0	0	0	0
ANKRD19P	0	0	0	0	0	0
ANKRD2	3	4	3	3	11	1
ANKRD20A1	0	0	0	0	0	0
ANKRD20A11P	0	0	1	0	0	0
ANKRD20A12P	37	27	30	14	6	10
ANKRD20A19P	10	7	2	8	10	1
ANKRD20A2	0	0	0	0	0	0
ANKRD20A3	0	0	0	0	0	0
ANKRD20A4	0	0	0	0	0	0
ANKRD20A4-ANKRD20A20P	0	0	0	2	0	1
ANKRD20A5P	4	7	4	2	0	3
ANKRD20A8P	0	0	0	0	0	0
ANKRD20A9P	6	6	4	10	12	9
ANKRD22	0	0	1	1	0	0
ANKRD23	53	58	35	59	52	34
ANKRD24	29	21	26	10	7	12
ANKRD26	480	427	668	598	449	600
ANKRD26P1	1	0	0	0	0	0
ANKRD26P3	0	0	0	0	0	0
ANKRD27	1172	1278	1534	1203	1322	1217
ANKRD28	1733	2146	2183	1699	1896	1829
ANKRD29	53	38	65	174	152	190
ANKRD30A	0	1	0	0	1	0
ANKRD30B	37	38	26	53	74	26
ANKRD30BL	0	1	0	0	0	0
ANKRD30BP2	0	0	0	1	0	0
ANKRD30BP3	0	0	0	0	0	0
ANKRD31	2	9	4	1	4	8
ANKRD33	0	0	0	0	0	0
ANKRD33B	345	355	434	435	461	354
ANKRD34A	766	759	848	642	761	897
ANKRD34B	4	1	3	1	1	1
ANKRD34C	0	0	1	0	0	0
ANKRD34C-AS1	0	0	0	0	0	0
ANKRD35	2	2	1	0	1	0
ANKRD36	53	96	82	131	150	117
ANKRD36B	30	31	30	45	43	49
ANKRD36BP1	0	0	0	0	0	0
ANKRD36BP2	5	2	3	9	6	7
ANKRD36C	31	46	42	76	45	56
ANKRD37	56	46	61	52	44	52
ANKRD39	256	252	209	244	390	201
ANKRD40	2214	2688	2494	2251	2507	2840
ANKRD40CL	0	0	0	0	0	0
ANKRD42	361	498	430	284	239	329
ANKRD44	342	390	434	316	273	403
ANKRD44-AS1	0	0	0	0	0	0
ANKRD44-IT1	0	0	0	0	0	0
ANKRD45	1	5	3	0	1	2
ANKRD46	149	145	170	167	164	292
ANKRD49	347	388	315	422	367	412
ANKRD50	1095	1190	1377	1033	920	1240
ANKRD52	5428	5951	5465	5793	6149	6019
ANKRD53	6	7	9	15	12	10
ANKRD54	1165	1196	1050	1010	1193	977
ANKRD55	0	2	0	1	0	0
ANKRD6	0	0	3	0	4	2
ANKRD60	0	0	0	0	0	0
ANKRD61	0	6	6	3	3	2
ANKRD62	0	0	0	0	0	0
ANKRD62P1-PARP4P3	0	0	0	0	0	0
ANKRD63	15	25	17	38	39	25
ANKRD65	1	0	1	5	1	3
ANKRD66	0	0	0	2	0	0
ANKRD7	0	0	0	0	0	1
ANKRD9	695	649	719	1041	1049	1013
ANKS1A	1492	1469	1671	1670	1566	1562
ANKS1B	53	48	43	84	76	85
ANKS3	650	638	597	548	614	427
ANKS4B	0	1	0	0	0	0
ANKS6	820	771	901	1205	1080	1171
ANKUB1	0	0	0	0	0	0
ANKZF1	1634	1603	1373	1360	1327	1214
ANLN	5007	5229	6473	9670	8922	8774
ANO1	1	0	1	0	0	1
ANO10	2858	2986	2235	2305	2330	2403
ANO2	47	55	51	106	100	64
ANO3	10	8	9	30	11	17
ANO3-AS1	0	0	0	0	0	0
ANO4	355	334	421	422	335	417
ANO5	0	0	0	0	0	0
ANO6	3282	3611	3798	3162	3166	3335
ANO7	121	126	128	118	168	149
ANO8	514	446	418	660	768	555
ANO9	61	66	49	42	38	32
ANOS1	563	524	613	273	197	269
ANP32A	6847	7227	8408	9885	9601	8624
ANP32A-IT1	5	2	6	4	6	11
ANP32AP1	20	7	21	21	21	22
ANP32B	7154	7919	10311	11787	12994	10315
ANP32C	12	5	11	7	19	16
ANP32D	0	0	1	0	1	0
ANP32E	3034	3619	4292	4653	4451	4926
ANPEP	11219	9971	12642	2780	2598	2273
ANTKMT	368	296	282	325	322	269
ANTXR1	12398	13248	16801	11691	12638	17984
ANTXR2	615	713	608	126	129	191
ANTXRL	1	0	0	0	0	2
ANTXRLP1	0	0	0	0	0	0
ANXA1	6200	6808	5962	8088	8702	7199
ANXA10	191	182	121	140	130	142
ANXA11	7262	7383	7816	6501	7541	6362
ANXA13	0	0	0	0	0	1
ANXA2	60207	64653	57558	65452	72643	60167
ANXA2P1	3	5	0	4	5	5
ANXA2P2	3951	3852	3409	3696	4422	4065
ANXA2P3	1	4	0	2	4	5
ANXA2R	30	42	30	32	34	42
ANXA3	1511	1479	2054	2802	2781	2819
ANXA4	1137	1146	990	862	874	887
ANXA5	14830	17002	15300	16325	15445	16869
ANXA6	8805	9380	9069	8503	9296	7984
ANXA7	2545	2718	2381	2363	2580	2339
ANXA8	75	103	72	64	123	72
ANXA8L1	131	158	120	131	170	105
ANXA9	12	22	20	24	20	26
AOAH	3	4	1	2	4	2
AOAH-IT1	0	0	0	0	0	0
AOC1	9	15	18	23	29	35
AOC2	50	50	41	27	26	14
AOC3	12	15	12	6	7	2
AOC4P	0	0	0	0	0	0
AOPEP	1132	1270	923	780	910	576
AOX1	49	50	55	117	115	68
AOX3P-AOX2P	0	1	2	0	0	1
AP1AR	344	408	494	409	389	473
AP1B1	6338	6495	6174	5842	6919	5255
AP1B1P1	0	0	0	0	1	0
AP1G1	3174	3756	3650	3062	2709	3111
AP1G2	2001	1961	1503	1529	1678	1305
AP1M1	2926	2718	2484	2473	2869	2176
AP1M2	409	410	271	564	753	362
AP1S1	3695	3880	2986	3000	2897	2804
AP1S2	505	598	768	675	520	888
AP1S3	252	233	382	407	419	605
AP2A1	7594	8000	6868	5707	6738	5210
AP2A2	2216	1965	2588	2379	2444	2476
AP2B1	14869	15963	16415	13610	12391	14650
AP2M1	25849	26192	22027	21341	24858	18002
AP2S1	4317	4259	3848	3468	4320	3125
AP3B1	2880	3179	3262	2922	2721	2967
AP3B2	11	12	7	0	2	2
AP3D1	8594	7836	9886	8409	9529	7938
AP3M1	2891	2887	2984	3239	2748	3302
AP3M2	431	411	428	461	418	472
AP3S1	1780	1833	1642	1644	1597	1614
AP3S2	80	74	81	87	66	78
AP4B1	562	634	510	449	519	414
AP4B1-AS1	1	0	0	0	0	0
AP4E1	702	899	890	786	677	836
AP4M1	684	581	579	619	608	581
AP4S1	191	193	178	163	182	167
AP5B1	2203	2233	1857	1791	2057	1588
AP5M1	894	1013	942	947	732	1084
AP5S1	492	517	417	452	638	429
AP5Z1	1879	2057	1226	1271	1544	897
APAF1	402	388	444	475	402	555
APBA1	2	2	3	3	0	3
APBA2	0	0	1	0	3	3
APBA3	1018	828	832	754	739	639
APBB1	1686	1647	1499	1167	1449	1171
APBB1IP	1	0	3	5	0	2
APBB2	742	970	1244	625	701	671
APBB3	814	660	459	461	431	367
APC	2043	2627	2736	2263	2253	2205
APC2	63	69	52	56	81	63
APCDD1	5	1	8	2	4	2
APCDD1L	236	342	173	252	423	167
APCDD1L-DT	226	224	187	361	369	212
APCS	0	0	0	0	0	0
APEH	5639	5259	5595	4723	4971	4998
APELA	0	0	0	0	0	0
APEX1	10188	10413	10518	10547	10565	10574
APEX2	2548	2559	2541	2536	2721	2760
APH1A	4510	4731	4260	4032	4498	4334
APH1B	238	255	220	186	159	160
API5	2708	2951	3242	3784	3296	3491
APIP	551	523	570	635	542	590
APLF	41	32	36	32	23	30
APLN	44	80	56	87	97	102
APLNR	11	24	17	2	2	6
APLP1	3309	3217	2337	1343	1318	1601
APLP2	11965	12576	13196	9562	9617	10619
APMAP	3644	3481	3194	3245	3093	3032
APOA1	3	3	2	1	1	1
APOA1-AS	0	0	0	0	0	0
APOA2	3	3	3	1	0	0
APOA4	0	1	1	0	0	0
APOA5	0	0	0	0	0	0
APOB	0	1	0	0	0	0
APOBEC1	0	0	0	0	0	0
APOBEC2	3	1	0	0	0	0
APOBEC3A	0	0	0	0	0	0
APOBEC3A_B	0	0	0	0	0	0
APOBEC3B	200	211	253	231	275	262
APOBEC3B-AS1	0	0	0	0	0	0
APOBEC3C	879	946	663	164	149	151
APOBEC3D	3	1	6	0	0	0
APOBEC3F	11	7	8	0	1	3
APOBEC3G	1	0	0	0	1	0
APOBEC3H	25	20	3	3	0	2
APOBEC4	0	0	0	0	0	0
APOBR	10	14	9	2	2	0
APOC1	79	98	85	65	100	92
APOC1P1	1	7	1	2	5	0
APOC2	0	0	0	0	0	0
APOC3	0	0	0	0	0	0
APOC4	0	0	0	0	0	0
APOC4-APOC2	0	0	0	0	0	0
APOD	0	1	0	0	0	0
APOE	201	235	233	83	130	125
APOF	0	0	0	0	0	0
APOH	0	0	0	0	0	0
APOL1	10	8	12	8	14	5
APOL2	656	891	662	582	731	475
APOL3	2	1	0	3	2	2
APOL4	4	7	1	0	0	1
APOL5	0	0	0	0	0	0
APOL6	13	15	12	8	14	23
APOLD1	94	98	109	105	83	139
APOM	82	98	72	49	70	60
APOO	634	551	568	571	529	549
APOOL	791	953	856	996	845	1093
APOOP5	0	0	0	0	1	0
APP	23500	24218	25266	20400	21109	21317
APPBP2	1211	1346	1240	1146	959	1336
APPL1	1265	1468	1786	1719	1656	1934
APPL2	662	743	613	605	689	621
APRT	3260	3039	2745	2812	3344	2395
APTR	206	192	139	166	163	131
APTX	1178	1133	1163	1084	1091	1089
AQP1	780	839	953	1033	1366	1096
AQP10	1	0	0	1	0	1
AQP11	23	20	13	29	21	19
AQP12A	0	0	0	0	0	0
AQP12B	0	0	0	0	0	0
AQP2	0	0	0	0	0	0
AQP3	1311	1137	1120	3577	3821	3121
AQP4	1	0	0	0	0	0
AQP4-AS1	0	0	0	0	0	0
AQP5	4	2	4	15	9	11
AQP6	15	5	5	12	6	8
AQP7	1	7	4	2	2	5
AQP7P1	0	0	0	0	1	0
AQP7P3	0	0	0	0	0	0
AQP8	2	3	1	0	0	0
AQP9	0	0	0	0	0	0
AQR	3221	3627	3774	4082	3768	3545
AR	476	444	594	355	323	412
ARAF	5062	5177	4264	3670	4294	3507
ARAP1	3441	3353	3342	3232	3604	2908
ARAP1-AS2	2	0	1	0	0	0
ARAP2	220	218	363	262	207	242
ARAP3	2364	1947	2155	2128	1987	1882
ARC	58	40	75	57	79	72
ARCN1	5308	6283	5805	5567	4668	6017
AREG	10	11	8	1	5	9
AREL1	2131	2571	2372	1966	1947	1994
ARF1	18898	19011	18098	16556	18817	16094
ARF3	10302	11213	9974	9386	10162	10291
ARF4	11507	12384	10919	9639	8412	10981
ARF4-AS1	14	17	12	3	14	5
ARF5	4954	5273	4487	3937	4753	3884
ARF6	3002	3266	3486	2209	2668	2672
ARFGAP1	5750	6256	4696	4004	4371	3392
ARFGAP2	2681	2896	2128	2038	2375	1747
ARFGAP3	1282	1287	1326	1221	1012	1381
ARFGEF1	1125	1236	1472	1198	1175	1202
ARFGEF2	1806	1904	2223	1866	1838	2026
ARFGEF3	127	151	217	187	162	231
ARFIP1	705	800	838	735	698	814
ARFIP2	3560	4190	3273	3381	3887	3015
ARFRP1	905	933	823	756	844	630
ARG1	0	0	0	0	0	0
ARG2	60	37	81	104	69	113
ARGFX	0	0	0	0	0	0
ARGFXP2	0	0	0	0	0	0
ARGLU1	1733	1748	1629	2217	2227	1810
ARHGAP1	5133	6630	4882	4034	4611	3840
ARHGAP10	514	549	591	502	518	488
ARHGAP11A	1561	1751	2098	2537	2367	2601
ARHGAP11A-SCG5	0	0	0	0	0	0
ARHGAP11B	171	165	174	344	250	304
ARHGAP12	556	627	633	492	460	623
ARHGAP15	0	1	0	0	0	0
ARHGAP17	7688	8154	6546	9575	10574	8786
ARHGAP18	562	624	718	524	574	691
ARHGAP19	181	203	230	209	211	235
ARHGAP19-SLIT1	0	0	0	0	0	0
ARHGAP20	21	20	35	14	13	27
ARHGAP21	3407	3673	4501	5362	4983	5525
ARHGAP22	355	347	494	322	354	304
ARHGAP22-IT1	0	0	0	0	0	0
ARHGAP23	10294	9752	9206	9569	11146	8266
ARHGAP24	256	303	208	87	76	89
ARHGAP25	6	9	5	12	11	12
ARHGAP26	311	405	490	164	182	358
ARHGAP26-AS1	0	0	0	0	0	0
ARHGAP26-IT1	0	0	0	0	0	0
ARHGAP27	730	703	614	572	668	455
ARHGAP27P1	119	124	70	46	68	39
ARHGAP27P1-BPTFP1-KPNA2P3	292	311	199	108	117	101
ARHGAP27P2	3	0	0	0	0	1
ARHGAP28	78	98	105	98	106	100
ARHGAP29	995	1076	1297	2680	2520	2631
ARHGAP30	54	44	55	3	6	6
ARHGAP31	730	969	887	415	606	506
ARHGAP31-AS1	8	9	13	9	8	8
ARHGAP32	1361	1246	1460	1288	1153	1415
ARHGAP33	363	374	178	311	357	202
ARHGAP35	5025	4995	5840	5141	5507	5794
ARHGAP36	1	0	0	0	0	0
ARHGAP39	753	738	776	710	877	633
ARHGAP4	73	84	37	27	33	32
ARHGAP40	10	9	7	4	1	4
ARHGAP42	928	985	1037	1317	1174	1286
ARHGAP44	637	577	662	526	494	554
ARHGAP45	2120	2133	2435	1177	1325	1153
ARHGAP5	1866	2158	2580	1522	1523	2004
ARHGAP5-AS1	126	89	95	61	43	82
ARHGAP6	5	5	5	6	7	8
ARHGAP8	0	0	0	0	0	1
ARHGAP9	3	0	1	0	4	2
ARHGDIA	25413	27811	21989	23347	30876	19679
ARHGDIB	59	101	66	79	90	90
ARHGDIG	1	1	1	0	1	1
ARHGEF1	2543	2695	2466	2354	2830	2179
ARHGEF10	1634	1527	2046	2060	2234	2243
ARHGEF10L	773	664	592	1066	1453	882
ARHGEF11	1920	2215	1964	2149	2355	1968
ARHGEF12	3009	3559	3955	2602	2380	2954
ARHGEF15	1	1	0	0	0	0
ARHGEF16	254	224	301	320	362	311
ARHGEF17	2927	2511	2307	3319	3952	2667
ARHGEF18	1707	1600	1712	1417	1604	1326
ARHGEF19	880	900	612	544	556	370
ARHGEF2	2308	2515	2693	2151	2267	2385
ARHGEF25	957	975	747	678	719	625
ARHGEF26	270	330	311	322	303	322
ARHGEF26-AS1	1	3	2	1	0	1
ARHGEF28	225	246	282	325	335	311
ARHGEF3	754	741	822	475	480	470
ARHGEF3-AS1	0	0	0	0	0	0
ARHGEF33	93	113	112	153	161	150
ARHGEF34P	98	78	95	59	57	66
ARHGEF35	38	36	49	26	32	28
ARHGEF35-AS1	1	2	1	2	1	3
ARHGEF37	49	79	40	58	88	47
ARHGEF38	0	0	0	0	0	0
ARHGEF38-IT1	0	0	0	0	0	0
ARHGEF39	703	758	735	1004	1171	909
ARHGEF4	998	795	1356	667	640	795
ARHGEF40	2373	2265	1915	2618	2481	2278
ARHGEF5	329	415	348	260	341	303
ARHGEF6	20	22	7	4	1	17
ARHGEF7	1744	1770	1859	1812	1965	1829
ARHGEF7-AS1	0	0	0	0	0	0
ARHGEF7-AS2	0	0	0	0	0	0
ARHGEF9	4	5	2	2	3	1
ARHGEF9-IT1	0	0	0	0	0	0
ARID1A	3342	3585	3895	3595	4008	4285
ARID1B	2983	3272	3666	2965	3262	3167
ARID2	1625	1889	2147	1725	1599	1845
ARID3A	1022	861	1008	699	777	620
ARID3B	464	450	419	495	460	427
ARID3C	12	6	22	22	25	17
ARID4A	483	623	659	524	546	539
ARID4B	1284	1528	1794	1273	1153	1384
ARID5A	446	533	450	369	465	283
ARID5B	1281	1473	1446	1411	1446	1403
ARIH1	2685	2956	2847	2667	2284	2997
ARIH2	3499	3514	4007	3288	3509	3700
ARIH2OS	27	34	18	17	17	11
ARL1	1355	1330	1297	1156	1018	1174
ARL10	557	626	747	682	656	873
ARL11	0	1	0	0	0	0
ARL13A	14	19	14	15	19	7
ARL13B	530	619	815	612	735	776
ARL14	1	4	4	0	0	0
ARL14EP	530	526	578	496	448	568
ARL14EPL	2	0	4	12	6	4
ARL15	698	890	735	923	710	937
ARL16	968	1117	857	896	949	784
ARL17A	205	207	178	352	219	288
ARL17B	60	38	44	37	33	59
ARL2	4479	3968	3885	3503	3982	3515
ARL2-SNX15	25	19	23	25	21	12
ARL2BP	1231	1484	1174	1708	1689	1562
ARL3	750	818	796	841	784	801
ARL4A	833	845	721	1142	1002	960
ARL4C	236	228	220	95	126	134
ARL4D	427	466	391	285	324	294
ARL5A	1085	1203	1319	1487	1202	1594
ARL5B	578	769	856	750	639	992
ARL5C	0	0	0	0	0	0
ARL6	254	307	284	273	222	314
ARL6IP1	5960	6837	7372	7978	7284	8589
ARL6IP4	2391	2494	2356	2258	2515	1863
ARL6IP5	3855	4182	3936	4118	3978	4017
ARL6IP6	518	533	584	749	702	753
ARL8A	1282	1443	1181	1283	1503	1193
ARL8B	2630	3048	2783	2839	2558	3007
ARL9	0	0	2	0	0	1
ARLNC1	14	15	4	7	7	13
ARMC1	1020	1097	1240	1208	1032	1429
ARMC10	1328	1238	1603	1356	1112	1445
ARMC12	14	11	8	5	3	2
ARMC2	103	98	98	118	85	96
ARMC2-AS1	0	0	0	0	0	0
ARMC3	1	3	6	2	4	3
ARMC4	160	147	160	213	176	198
ARMC4P1	0	0	1	1	0	0
ARMC5	1162	1247	990	835	1037	701
ARMC6	1885	1855	2044	1646	2045	1663
ARMC7	793	806	721	715	856	637
ARMC8	667	800	855	742	660	776
ARMC9	1098	1121	1028	1333	1619	1109
ARMCX1	171	229	151	185	173	153
ARMCX2	4449	4541	5191	4431	4356	5606
ARMCX3	1900	1966	2105	1674	1472	2251
ARMCX4	110	122	122	140	167	163
ARMCX5	450	472	463	393	435	342
ARMCX5-GPRASP2	89	83	103	67	68	86
ARMCX6	787	761	668	587	724	538
ARMH1	129	112	82	22	20	16
ARMH2	0	0	0	0	0	0
ARMH3	832	928	889	746	692	750
ARMH4	28	50	26	14	11	12
ARMS2	3	1	0	0	3	1
ARMT1	575	590	617	678	601	683
ARNT	3144	3196	3444	3346	3185	3530
ARNT2	40	31	24	0	0	0
ARNTL	1321	1348	1405	1090	1027	1147
ARNTL2	396	453	616	694	538	775
ARNTL2-AS1	0	0	0	0	0	0
ARPC1A	3938	4090	3959	4245	4181	4228
ARPC1B	4569	4233	4142	3635	4168	3166
ARPC2	11997	12418	12261	10223	11607	9734
ARPC3	4006	4114	3476	3481	3433	3138
ARPC4	6837	7467	6603	6826	7641	5768
ARPC4-TTLL3	0	0	1	0	0	0
ARPC5	4398	5012	4451	7205	6760	6400
ARPC5L	1381	1583	1388	1309	1588	1315
ARPIN	905	928	1093	1285	1119	1542
ARPIN-AP3S2	3	3	5	7	1	6
ARPP19	3432	4759	4816	4435	4047	6419
ARPP21	0	0	0	0	2	0
ARR3	0	0	0	0	0	0
ARRB1	338	325	404	328	272	342
ARRB2	1621	1638	1917	2620	2573	2491
ARRDC1	827	786	665	1011	1093	843
ARRDC1-AS1	1056	1007	945	1051	1073	856
ARRDC2	836	815	867	538	629	457
ARRDC3	1121	1195	1406	2042	1363	2266
ARRDC3-AS1	19	23	16	9	19	10
ARRDC4	32	41	47	23	22	23
ARRDC5	0	0	0	1	0	0
ARSA	2616	2287	1916	1512	1545	1380
ARSB	2151	2494	2208	1837	1748	2318
ARSD	0	1	0	0	0	0
ARSD-AS1	0	0	0	0	0	0
ARSF	0	0	0	0	0	0
ARSG	512	463	618	286	271	388
ARSH	0	0	0	0	1	0
ARSI	311	272	168	320	367	105
ARSJ	775	867	1171	630	800	854
ARSK	567	532	709	558	452	755
ARSL	4	1	1	3	4	1
ART1	0	0	0	0	0	1
ART3	1	2	1	0	0	0
ART4	0	0	0	0	0	0
ART5	14	14	7	1	3	1
ARTN	79	62	68	135	173	84
ARV1	699	591	626	713	630	755
ARVCF	60	51	51	52	74	79
ARX	0	0	0	1	0	0
AS-PTPRE	2	0	0	0	0	0
AS3MT	4	2	3	7	4	5
ASAH1	2721	2615	2512	2036	1958	2239
ASAH2	23	38	21	28	34	35
ASAH2B	202	246	247	252	154	296
ASAP1	2931	3595	3842	2948	3177	3151
ASAP1-IT1	0	0	0	0	0	0
ASAP1-IT2	0	0	0	0	1	0
ASAP2	1028	1084	1486	979	994	1117
ASAP3	1556	1436	1085	914	971	771
ASB1	1323	1259	1408	1239	1325	1414
ASB10	0	0	0	0	0	0
ASB11	0	0	0	0	0	0
ASB12	0	0	0	0	0	0
ASB13	893	856	1171	935	1073	1022
ASB14	1	0	0	1	0	1
ASB15	0	0	0	0	0	0
ASB15-AS1	0	0	0	0	0	0
ASB16	0	3	1	1	0	1
ASB16-AS1	591	622	400	447	420	334
ASB17	0	0	0	0	0	0
ASB18	0	0	0	0	0	0
ASB2	6	3	8	12	16	17
ASB3	90	72	104	85	78	108
ASB4	1	0	2	3	2	9
ASB5	0	0	1	0	1	2
ASB6	2787	3231	2727	2035	2545	2004
ASB7	572	712	739	576	551	661
ASB8	792	857	805	767	735	724
ASB9	206	185	177	237	216	219
ASB9P1	0	0	0	0	1	0
ASCC1	1079	1023	1050	974	902	1028
ASCC2	3307	3536	3030	3155	3515	2708
ASCC3	3648	4019	4434	3286	2854	3429
ASCL1	0	0	0	0	0	0
ASCL2	0	0	0	0	0	0
ASCL3	0	0	0	0	0	0
ASCL4	0	0	0	0	0	0
ASCL5	19	12	6	4	7	5
ASDURF	0	0	0	0	0	0
ASF1A	798	1037	894	1147	1051	1094
ASF1B	3459	3685	3683	4959	5594	5168
ASGR1	8	20	11	6	4	9
ASGR2	8	6	19	0	0	0
ASH1L	3476	3320	4386	3340	2998	3668
ASH1L-AS1	65	78	54	78	71	50
ASH2L	1019	1228	1015	1056	1149	1177
ASIC1	6323	5800	5307	2883	2873	3220
ASIC2	1	0	0	1	1	0
ASIC3	82	72	49	66	77	54
ASIC4	4	5	1	2	0	1
ASIC5	0	0	0	0	0	0
ASIP	0	0	0	0	0	0
ASL	1103	1154	980	831	1110	582
ASMT	0	0	0	0	0	0
ASMTL	0	0	0	0	0	0
ASMTL-AS1	0	0	0	0	0	0
ASNS	111	101	117	120	98	87
ASNSD1	1007	1096	1130	1374	1140	1404
ASNSP1	0	0	0	0	0	0
ASPA	3	1	0	0	0	0
ASPDH	0	1	0	0	0	0
ASPG	10	11	7	7	14	5
ASPH	15141	15853	17134	18982	18461	19736
ASPHD1	1178	1203	1012	994	1050	801
ASPHD2	85	52	79	91	59	80
ASPM	2837	2739	4511	5964	5191	6149
ASPN	0	0	0	0	0	0
ASPRV1	6	4	5	6	5	5
ASPSCR1	980	977	792	897	1025	811
ASRGL1	170	176	218	211	212	245
ASS1	344	299	383	358	325	354
ASTE1	208	241	257	219	230	257
ASTL	11	11	4	4	10	5
ASTN1	2	0	0	0	0	0
ASTN2	236	202	206	112	96	100
ASTN2-AS1	0	0	0	0	0	0
ASXL1	4236	4424	4639	4427	5240	4205
ASXL2	1736	1891	2498	1986	1918	2421
ASXL3	0	1	0	0	0	0
ASZ1	4	2	0	3	14	5
ATAD1	1628	1745	1988	1882	1702	2142
ATAD2	1794	2068	2723	3075	3129	3689
ATAD2B	329	377	492	373	335	402
ATAD3A	2597	2809	2781	2562	3223	2304
ATAD3B	1262	1261	1119	1198	1351	941
ATAD3C	0	3	0	4	1	0
ATAD5	370	412	569	731	672	751
ATAT1	701	630	527	612	570	516
ATCAY	0	1	0	0	0	0
ATE1	772	891	1024	925	794	1104
ATE1-AS1	7	5	7	11	3	2
ATF1	1605	1706	1900	2136	1881	1909
ATF2	1463	1631	1832	1489	1493	1688
ATF3	513	451	368	306	303	185
ATF4	11340	10601	12546	12981	12710	12087
ATF5	655	942	572	692	1002	607
ATF6	3876	3713	4015	3831	3365	3807
ATF6B	10665	9871	8194	7396	7524	6721
ATF7	1491	1815	1773	1402	1204	1717
ATF7-NPFF	3	6	8	9	3	4
ATF7IP	1684	1685	1964	1735	1364	1684
ATF7IP2	60	33	57	53	46	55
ATG10	228	235	232	268	259	252
ATG101	1666	1740	1632	1608	1729	1446
ATG12	1418	1545	1561	1511	1338	1605
ATG13	6014	6713	5395	4706	4938	4319
ATG14	434	692	586	457	543	537
ATG16L1	832	931	936	888	932	879
ATG16L2	138	127	134	165	129	174
ATG2A	2811	3413	2243	2040	2855	1757
ATG2B	916	1003	1112	1020	895	1091
ATG3	1489	1633	1740	1792	1896	1682
ATG4A	612	596	516	485	481	408
ATG4B	1804	1718	1529	1557	1671	1239
ATG4C	306	264	346	403	278	423
ATG4D	657	802	481	500	600	445
ATG5	1063	1091	1144	1198	1120	1101
ATG7	1044	1015	1092	853	845	877
ATG9A	9539	10181	8318	7566	8234	7593
ATG9B	3	7	4	6	8	3
ATIC	5692	5626	6541	6330	6649	5957
ATL1	90	114	46	54	64	42
ATL2	857	793	935	1064	971	1055
ATL3	1082	1691	1306	1315	1424	1680
ATM	802	763	1082	760	602	948
ATMIN	2086	2291	2373	2041	1892	2062
ATN1	17628	17566	14763	14712	17097	15435
ATOH1	0	1	2	4	5	5
ATOH7	7	2	3	5	1	5
ATOH8	451	391	216	316	338	294
ATOX1	1559	1461	1323	1268	1424	1056
ATP10A	0	0	0	0	0	0
ATP10B	0	0	0	1	0	0
ATP10D	773	853	809	625	578	565
ATP11A	1987	2026	2540	1757	1902	1889
ATP11A-AS1	0	0	0	0	0	0
ATP11AUN	0	0	0	0	0	0
ATP11B	1094	1158	1259	942	852	1101
ATP11C	1443	1668	1844	1660	1623	1901
ATP12A	1	0	1	0	1	0
ATP13A1	6570	6450	5547	5187	5704	4604
ATP13A2	4336	3901	5260	4987	5494	4865
ATP13A3	3271	4421	4817	3335	3434	4368
ATP13A4	0	0	1	0	0	0
ATP13A4-AS1	0	0	0	0	0	0
ATP13A5	0	0	0	0	0	0
ATP13A5-AS1	1	0	0	0	0	0
ATP1A1	19787	21379	20265	16868	16832	17015
ATP1A1-AS1	56	54	50	49	45	37
ATP1A2	7	4	3	4	1	1
ATP1A3	45	38	24	26	32	34
ATP1A4	0	0	1	0	0	0
ATP1B1	3720	4663	3501	4358	4754	3976
ATP1B2	25	36	29	9	12	13
ATP1B3	7284	7987	7942	7888	8354	8003
ATP1B4	0	0	0	0	0	0
ATP23	177	163	179	172	178	151
ATP2A1	68	79	46	23	44	33
ATP2A1-AS1	171	158	164	180	211	240
ATP2A2	12842	13721	13090	16778	15580	16180
ATP2A3	3104	3244	3322	4600	4776	4715
ATP2B1	1828	2065	2711	1785	1617	2156
ATP2B1-AS1	32	35	25	24	12	22
ATP2B2	0	4	1	3	4	1
ATP2B2-IT2	0	0	0	0	0	0
ATP2B3	0	0	1	0	0	0
ATP2B4	2705	3027	2763	3150	2617	2855
ATP2C1	3682	3634	4173	3502	2821	3614
ATP2C2	1	7	4	1	3	7
ATP2C2-AS1	24	30	16	3	17	7
ATP4A	0	0	1	0	0	0
ATP4B	0	1	0	1	0	0
ATP5F1A	12261	12027	12028	12386	11816	12344
ATP5F1B	24012	22860	21388	23299	24444	19833
ATP5F1C	4367	4192	4207	5046	4989	4772
ATP5F1D	6675	6112	5720	5976	7445	5303
ATP5F1E	5561	5099	4584	4095	5002	3502
ATP5IF1	4911	5317	4317	5251	6425	4775
ATP5MC1	4228	3797	3424	4040	4235	3678
ATP5MC2	15023	14282	12465	13178	13353	13025
ATP5MC3	3571	3327	2987	3409	3668	3028
ATP5MD	865	749	835	1163	1086	967
ATP5ME	1074	1284	1074	1223	1431	904
ATP5MF	7466	6902	6346	7495	8461	6451
ATP5MF-PTCD1	0	0	0	0	0	0
ATP5MG	2880	2932	2502	2667	2489	2391
ATP5MGL	0	1	0	1	2	0
ATP5MPL	1808	1470	1495	1681	1680	1576
ATP5PB	6222	6294	5954	5911	5560	5170
ATP5PD	3658	3489	3328	3247	3745	3042
ATP5PF	2943	2817	2765	3138	3268	2660
ATP5PO	4160	3740	3880	4108	3898	3658
ATP6AP1	11456	11027	9634	7410	8109	7774
ATP6AP1L	65	67	43	43	35	38
ATP6AP2	3451	3533	3570	2601	2099	3235
ATP6V0A1	2252	2288	1960	2155	2288	2441
ATP6V0A2	640	793	1003	718	760	890
ATP6V0A4	7	5	10	8	18	23
ATP6V0B	3493	3459	2947	2819	3004	2943
ATP6V0C	16997	17054	14177	12790	15766	11557
ATP6V0CP3	0	0	0	0	0	0
ATP6V0D1	2990	3408	2854	2313	2566	2053
ATP6V0D2	11	26	17	0	0	0
ATP6V0E1	4482	4677	3833	4513	4475	4068
ATP6V0E2	1413	1323	1295	1666	1951	1628
ATP6V0E2-AS1	34	49	52	65	92	62
ATP6V1A	2263	2966	2920	2425	2314	2924
ATP6V1B1	1	3	2	4	4	0
ATP6V1B1-AS1	2	0	3	7	11	2
ATP6V1B2	1634	1881	1709	1559	1647	1575
ATP6V1C1	1325	1724	1505	1580	1662	1579
ATP6V1C2	10	16	19	4	6	7
ATP6V1D	1403	1599	1410	1427	1342	1285
ATP6V1E1	2416	2904	2252	2426	2558	2161
ATP6V1E2	94	92	91	97	129	92
ATP6V1F	5047	5184	3863	3900	4357	3729
ATP6V1FNB	38	37	31	13	12	18
ATP6V1G1	3070	3672	2786	3177	3809	2959
ATP6V1G2	71	56	46	43	35	61
ATP6V1G2-DDX39B	17	42	37	22	23	34
ATP6V1G3	1	1	0	0	1	0
ATP6V1H	1222	1502	1140	1076	1165	1009
ATP7A	738	829	840	595	539	762
ATP7B	230	261	254	193	134	205
ATP8A1	83	63	94	120	60	141
ATP8A2	1	2	2	5	4	6
ATP8B1	124	165	174	202	234	175
ATP8B2	3648	3945	4171	4393	4673	4649
ATP8B3	533	481	517	682	676	725
ATP8B4	23	23	29	29	26	44
ATP8B5P	2	0	2	1	1	2
ATP9A	2817	2878	3449	3409	3193	4774
ATP9B	345	387	369	309	374	338
ATPAF1	1633	1645	1626	1644	1548	1409
ATPAF2	840	813	785	664	831	564
ATPSCKMT	1174	1027	1225	1313	979	1316
ATR	1142	1107	1558	1378	1137	1546
ATRAID	3251	3222	3081	2908	3113	2986
ATRIP	167	204	120	177	256	150
ATRIP-TREX1	4	7	5	12	4	10
ATRN	1290	1239	1429	1112	1036	1313
ATRNL1	5	3	6	0	0	2
ATRX	2036	2312	3608	2813	2359	3498
ATXN1	808	1024	1004	567	675	701
ATXN1-AS1	175	160	135	230	189	211
ATXN10	5563	5951	5963	5160	5122	5668
ATXN1L	1589	1871	1902	1582	1591	1842
ATXN2	2992	3495	3260	2932	2976	3006
ATXN2-AS	4	3	0	4	4	4
ATXN2L	15916	16052	13671	14598	16213	14273
ATXN3	314	363	347	281	266	297
ATXN3L	0	0	0	0	0	0
ATXN7	950	1154	1209	1348	1147	1395
ATXN7L1	307	302	332	321	343	264
ATXN7L2	835	811	656	612	748	532
ATXN7L3	3342	3723	3135	2846	3181	2746
ATXN7L3B	2390	2560	2516	2234	2109	2575
ATXN8OS	0	0	0	0	0	0
AUH	213	183	203	216	199	202
AUNIP	311	322	353	488	459	426
AUP1	6144	6150	6217	6248	7107	6425
AURKA	4392	4335	4867	6226	6279	4945
AURKAIP1	3038	2874	2840	2913	3699	2381
AURKAP1	31	32	22	40	33	19
AURKB	3001	2933	2856	3479	4163	2994
AURKC	7	8	4	5	8	3
AUTS2	949	794	886	770	808	843
AVEN	269	293	284	328	368	283
AVIL	30	18	14	7	0	6
AVL9	975	1048	1176	1066	933	1100
AVP	1	1	0	0	0	0
AVPI1	3923	3755	3643	4123	4878	3865
AVPR1A	0	3	2	0	3	1
AVPR1B	1	0	0	0	0	0
AVPR2	15	15	17	32	25	18
AWAT1	0	0	0	0	0	0
AWAT2	2	3	0	0	0	0
AXDND1	5	5	4	1	0	2
AXIN1	2058	1934	2375	2133	2866	2240
AXIN2	230	306	375	266	239	350
AXL	9891	10304	9806	10203	11156	8822
AZGP1	6	5	3	0	0	0
AZGP1P1	0	0	0	0	0	0
AZI2	1367	1458	1469	1379	1245	1308
AZIN1	1773	1982	2142	1829	1571	2202
AZIN1-AS1	27	27	14	26	30	19
AZIN2	145	172	132	115	92	98
AZU1	10	18	13	5	3	3
B2M	24992	24794	26611	25491	23013	31731
B3GALNT1	757	811	837	699	682	721
B3GALNT2	1847	1958	2351	1622	1395	1916
B3GALT1	23	35	30	16	16	29
B3GALT1-AS1	0	0	0	0	0	0
B3GALT2	0	1	0	0	0	1
B3GALT4	57	47	34	15	37	23
B3GALT5	18	26	23	4	4	3
B3GALT5-AS1	0	0	0	0	0	1
B3GALT6	1607	1633	1555	1293	1546	1392
B3GAT1	0	0	0	0	0	0
B3GAT2	4	1	4	5	0	6
B3GAT3	3421	3298	2781	2523	2739	2625
B3GLCT	495	528	504	487	427	511
B3GNT10	119	144	100	95	77	102
B3GNT2	813	1034	860	463	475	611
B3GNT3	5	1	8	3	10	3
B3GNT4	33	30	21	33	27	21
B3GNT5	167	222	397	218	169	359
B3GNT6	5	5	1	0	2	0
B3GNT7	11	9	9	9	8	2
B3GNT8	2	5	5	4	5	3
B3GNT9	2657	2896	1890	1527	1703	1713
B3GNTL1	252	181	222	196	249	171
B4GALNT1	5079	5711	4246	3682	4674	4140
B4GALNT2	0	0	0	0	0	0
B4GALNT3	16	33	21	8	4	12
B4GALNT4	1014	808	941	1046	1126	954
B4GALT1	38779	42086	50753	33100	32159	42889
B4GALT1-AS1	31	25	25	27	30	21
B4GALT2	4860	4855	4421	4255	5265	3869
B4GALT3	3679	3453	3369	2892	3006	2647
B4GALT4	690	658	588	1058	992	949
B4GALT4-AS1	0	0	0	0	1	0
B4GALT5	3655	4021	4548	3141	3160	4089
B4GALT6	60	56	83	65	67	64
B4GALT7	1681	1568	1362	945	1065	807
B4GAT1	1205	1083	1308	1222	1344	1386
B9D1	856	793	753	894	935	749
B9D2	140	117	109	111	131	76
BAALC	0	0	0	0	1	0
BAALC-AS1	0	0	0	4	0	3
BAALC-AS2	0	0	1	0	0	0
BAAT	0	0	1	0	1	0
BABAM1	3797	4161	3347	3365	4094	3166
BABAM2	1406	1253	1341	1140	1014	1177
BABAM2-AS1	9	10	9	14	14	7
BACE1	4045	3974	3699	2995	3063	3252
BACE1-AS	15	18	15	9	10	9
BACE2	2127	2053	2415	1932	1735	2300
BACH1	485	524	572	478	453	535
BACH1-IT2	1	0	1	0	1	0
BACH1-IT3	0	0	0	0	0	0
BACH2	48	58	81	28	35	41
BAD	1751	1549	1468	1277	1743	1169
BAG1	3007	2834	3375	3642	4066	3979
BAG2	1696	1802	2093	2111	1995	2339
BAG3	5195	5258	4586	4697	5319	4002
BAG4	568	721	804	615	655	713
BAG5	997	1278	1358	1166	1128	1341
BAG6	12777	12947	11932	10818	12518	9935
BAGE	0	0	0	0	0	0
BAGE2	0	0	0	0	0	0
BAGE3	0	0	0	0	0	0
BAGE4	0	0	0	0	0	0
BAGE5	0	0	0	0	0	0
BAHCC1	114	78	99	125	146	96
BAHD1	1897	1827	1835	1672	1754	1555
BAIAP2	2231	2315	1635	1303	1690	991
BAIAP2-DT	577	482	464	390	432	454
BAIAP2L1	2390	2291	2345	1994	2077	1933
BAIAP2L2	8	6	6	6	8	6
BAIAP3	175	157	140	49	59	50
BAK1	1446	1520	1311	951	1124	948
BAMBI	566	545	422	399	487	410
BANCR	0	0	0	0	0	0
BANF1	4396	4145	4130	4777	4628	4685
BANF2	0	2	0	0	0	0
BANK1	115	113	105	69	99	69
BANP	612	455	661	638	494	625
BAP1	5718	6092	5512	5619	6603	4882
BARD1	341	406	460	537	549	704
BARHL1	0	0	0	0	0	0
BARHL2	0	0	0	0	0	0
BARX1	0	0	0	0	0	0
BARX1-DT	0	0	0	0	0	0
BARX2	0	0	0	0	0	0
BASP1	30597	30831	28421	43480	47669	35655
BASP1-AS1	35	26	23	64	56	56
BASP1P1	0	0	0	0	0	0
BATF	0	0	0	0	0	0
BATF2	22	19	13	6	1	9
BATF3	128	145	137	139	201	145
BAX	3394	3579	2595	1769	1927	1720
BAZ1A	1424	1731	2182	1762	1678	1619
BAZ1B	7012	7161	9512	9514	9062	10473
BAZ2A	4689	5028	5494	3971	4072	4344
BAZ2B	779	1014	1069	1024	943	1032
BBC3	573	663	506	247	279	235
BBIP1	575	750	650	733	674	756
BBOF1	220	260	227	136	139	143
BBOX1	6	4	3	2	2	3
BBOX1-AS1	34	67	32	31	25	18
BBS1	2736	2491	2201	1357	1439	1427
BBS10	369	392	476	468	320	473
BBS12	217	243	231	157	154	163
BBS2	680	530	647	989	991	948
BBS4	769	932	742	600	632	653
BBS5	59	78	46	52	55	51
BBS7	542	557	532	573	499	539
BBS9	412	426	462	394	372	436
BBX	2481	2721	3594	3074	2475	3749
BCAM	1396	1346	1465	1054	1168	1498
BCAN	0	3	1	3	2	2
BCAP29	91	107	80	79	90	83
BCAP31	6855	7082	6326	6221	6632	6046
BCAR1	6480	5785	5052	5758	7302	4611
BCAR3	3052	3674	3716	2363	3067	2407
BCAR3-AS1	0	1	1	0	0	0
BCAR4	1	0	0	0	0	0
BCAS1	0	2	2	1	0	0
BCAS2	1246	1334	1383	1367	1432	1245
BCAS3	1296	1246	1236	651	651	749
BCAS4	208	211	192	368	377	376
BCAT1	4783	5745	7998	6470	5367	8955
BCAT2	1491	1398	1240	1203	1316	1071
BCCIP	2192	2179	2556	2638	2492	2223
BCDIN3D	241	257	248	250	198	244
BCDIN3D-AS1	11	15	10	15	11	10
BCHE	0	0	0	0	0	0
BCKDHA	2217	2338	2002	1405	1638	1437
BCKDHB	620	598	607	534	394	599
BCKDK	4663	4285	4205	4104	4990	3580
BCL10	606	762	696	455	445	541
BCL11A	0	0	0	0	0	0
BCL11B	0	0	1	0	0	0
BCL2	37	56	83	77	56	95
BCL2A1	0	0	0	0	0	0
BCL2L1	3186	3940	3611	2394	3065	2688
BCL2L10	17	5	7	5	7	4
BCL2L11	652	651	680	898	749	1027
BCL2L12	982	1003	832	960	938	806
BCL2L13	2271	2404	2281	1897	1899	1814
BCL2L14	0	0	0	0	0	1
BCL2L15	1	2	2	1	3	2
BCL2L2	720	785	701	774	766	697
BCL2L2-PABPN1	5	6	7	2	11	9
BCL3	2528	2117	2154	1573	1758	1658
BCL6	1014	1036	1018	407	458	422
BCL6B	4	3	3	4	1	8
BCL7A	462	435	479	251	311	358
BCL7B	2545	3099	2750	2648	3182	3169
BCL7C	1461	1235	1093	1275	1669	1003
BCL9	3358	3603	3230	2305	2576	2392
BCL9L	9213	9383	9095	9135	10472	8273
BCLAF1	5552	6249	7180	7461	7059	7104
BCLAF3	205	228	215	126	122	173
BCO1	1	0	0	0	0	0
BCO2	4	8	6	2	4	5
BCOR	3257	3260	4325	4288	4287	4258
BCORL1	1423	1584	1659	1088	1118	1370
BCORP1	0	0	0	0	0	0
BCR	3706	3979	4564	4220	4756	4125
BCRP2	0	0	0	3	2	0
BCRP3	16	13	5	5	5	6
BCS1L	1123	978	1047	1076	1162	915
BCYRN1	424	266	414	365	487	283
BDH1	400	380	379	409	494	455
BDH2	689	766	629	517	474	526
BDKRB1	143	113	85	165	160	134
BDKRB2	122	100	150	156	140	192
BDNF	762	785	1002	867	925	1142
BDNF-AS	54	49	31	8	9	10
BDP1	1254	1365	2131	1745	1615	2049
BEAN1	135	132	127	3	1	2
BEAN1-AS1	0	4	0	0	0	0
BECN1	2685	2984	2517	2329	2562	2268
BECN2	0	0	0	0	0	1
BEGAIN	2458	2492	1793	3346	4264	2448
BEND2	0	0	0	0	0	0
BEND3	341	385	525	392	375	502
BEND3P3	0	0	0	0	0	0
BEND4	1	0	2	0	0	0
BEND5	0	0	0	1	0	0
BEND6	266	278	307	328	348	288
BEND7	1	0	1	0	0	0
BEST1	168	299	203	208	248	184
BEST2	3	1	0	0	2	1
BEST3	12	30	22	31	32	16
BEST4	33	30	11	5	12	12
BET1	857	722	804	950	645	944
BET1L	2009	1990	1661	1373	1318	1444
BEX1	0	0	0	0	0	0
BEX2	31	42	37	15	20	23
BEX3	4810	4847	4536	4879	4958	4923
BEX4	4	2	2	0	0	3
BEX5	0	0	0	0	0	0
BFAR	3258	2963	3523	2905	2717	3005
BFSP1	85	103	107	96	100	95
BFSP2	0	0	0	0	0	0
BFSP2-AS1	0	0	1	0	2	0
BGLAP	5	8	5	5	2	4
BGLT3	0	0	0	0	0	0
BGN	315	368	369	155	170	232
BHLHA15	151	126	186	90	171	109
BHLHA9	0	0	1	0	0	0
BHLHB9	0	0	0	0	0	0
BHLHE22	0	0	0	0	0	0
BHLHE23	0	0	0	0	0	0
BHLHE40	8986	8402	7935	6280	7536	6300
BHLHE40-AS1	32	46	36	32	24	45
BHLHE41	486	489	306	56	49	57
BHMG1	1	1	0	2	2	3
BHMT	0	0	0	0	0	0
BHMT2	0	0	0	0	0	0
BICC1	1763	2131	2751	1899	1822	2142
BICD1	948	1128	1306	583	715	854
BICD2	1912	2085	2181	1785	2077	1955
BICDL1	50	41	45	26	24	35
BICDL2	0	0	1	0	0	1
BICRA	1373	1294	1113	1035	1234	781
BICRAL	568	644	753	592	518	706
BID	741	696	809	1053	1037	924
BIK	9	3	3	6	5	5
BIN1	4607	4722	4104	4073	5175	3287
BIN2	0	0	0	0	0	0
BIN3	463	490	441	389	433	307
BIN3-IT1	2	4	1	0	0	0
BIRC2	750	949	815	720	611	695
BIRC3	45	67	80	106	76	129
BIRC5	2570	2755	3036	3592	3634	3288
BIRC6	1780	2010	2539	1565	1499	2048
BIRC6-AS2	0	0	0	0	0	0
BIRC7	39	17	21	19	16	14
BIRC8	0	1	0	0	0	0
BISPR	441	438	529	512	386	507
BIVM	419	385	515	585	413	582
BIVM-ERCC5	1	2	0	0	1	1
BLACAT1	20	17	11	2	1	1
BLACE	0	0	0	0	0	0
BLCAP	2217	2401	1770	1506	1539	1471
BLID	0	0	0	0	0	0
BLK	0	0	0	0	0	0
BLM	932	853	1299	1517	1313	1588
BLMH	2258	2115	2412	2277	2364	2177
BLNK	0	0	0	0	0	0
BLOC1S1	1011	932	862	803	1064	866
BLOC1S1-RDH5	3	4	8	7	4	3
BLOC1S2	848	1087	768	713	777	591
BLOC1S3	434	488	389	384	445	449
BLOC1S4	291	290	275	214	236	220
BLOC1S5	0	3	1	2	0	2
BLOC1S5-TXNDC5	1	1	1	0	4	0
BLOC1S6	1591	1827	1793	2003	1790	2053
BLVRA	617	662	545	725	734	626
BLVRB	934	842	686	967	1251	902
BLZF1	866	1015	830	775	695	747
BMERB1	1545	1634	1711	1297	1609	1491
BMF	4699	4418	3372	6062	5087	3951
BMI1	185	176	187	154	156	157
BMP1	13090	12024	11172	6682	7361	6474
BMP10	0	0	0	0	0	0
BMP15	0	0	0	0	0	0
BMP2	1512	1416	1660	1240	1071	1563
BMP2K	485	605	638	521	532	571
BMP3	1	0	2	1	0	0
BMP4	365	390	492	143	220	126
BMP5	1	0	2	1	1	0
BMP6	1422	1461	2000	3073	3004	3945
BMP7	0	0	0	0	0	0
BMP7-AS1	0	0	0	0	0	0
BMP8A	29	38	52	6	16	13
BMP8B	174	188	288	237	233	301
BMPER	66	75	103	254	256	376
BMPR1A	941	1223	1102	998	895	1019
BMPR1B	75	148	157	143	118	155
BMPR1B-DT	1	0	0	1	0	0
BMPR2	2498	3358	3082	1722	1562	1973
BMS1	2626	3131	3454	2856	3076	2798
BMS1P1	15	13	18	6	5	13
BMS1P14	10	9	16	15	15	16
BMS1P17	0	0	0	0	0	0
BMS1P18	0	0	0	0	0	0
BMS1P2	0	0	0	0	1	1
BMS1P2-AGAP9	1	0	4	4	1	0
BMS1P20	383	396	443	351	360	298
BMS1P21	0	0	0	0	0	0
BMS1P22	0	0	0	0	0	0
BMS1P4	13	13	8	19	7	7
BMS1P4-AGAP5	18	12	13	22	15	17
BMT2	252	253	258	225	210	290
BMX	0	1	0	0	0	0
BNC1	24	25	27	26	26	20
BNC2	367	433	453	378	414	439
BNC2-AS1	21	16	9	22	15	23
BNIP1	273	338	249	268	271	225
BNIP2	1597	2094	2054	1716	1682	1917
BNIP3	621	458	585	997	974	891
BNIP3L	1640	1952	2188	1471	1337	1887
BNIP5	1	0	0	0	0	0
BNIPL	16	14	12	4	3	11
BOC	47	56	68	44	57	34
BOD1	1773	1598	1793	1658	1819	1581
BOD1L1	989	1240	1805	1755	1634	1923
BOD1L2	0	0	0	0	0	0
BOK	846	715	830	940	905	738
BOK-AS1	1	3	0	2	6	3
BOLA1	339	265	220	249	258	199
BOLA2	0	0	0	0	0	0
BOLA2-SMG1P6	221	208	226	194	210	188
BOLA2B	0	0	0	0	0	0
BOLA3	777	739	712	734	863	541
BOLA3-AS1	87	80	54	68	58	62
BOLL	0	0	0	0	0	0
BOP1	3911	4091	4003	3662	4352	3009
BORA	420	388	478	653	507	556
BORCS5	272	291	301	250	223	243
BORCS6	516	573	473	382	489	396
BORCS7	227	250	238	190	172	199
BORCS7-ASMT	16	13	8	9	13	9
BORCS8	697	827	576	590	667	489
BORCS8-MEF2B	8	4	6	3	3	4
BPESC1	0	0	0	0	0	0
BPGM	691	776	825	645	555	810
BPHL	329	347	328	225	255	291
BPI	0	0	0	0	0	0
BPIFA1	0	0	0	0	0	0
BPIFA2	0	0	0	0	0	0
BPIFA3	0	0	0	0	0	0
BPIFA4P	0	0	0	0	0	0
BPIFB1	5	0	2	0	0	0
BPIFB2	0	0	0	0	0	0
BPIFB3	0	0	0	0	0	0
BPIFB4	0	0	0	0	0	1
BPIFB6	0	0	0	0	0	0
BPIFC	0	0	0	0	0	0
BPNT1	1124	1283	1184	1002	984	969
BPTF	4211	4616	5343	4553	4362	4948
BPY2	0	0	0	0	0	0
BPY2B	0	0	0	0	0	0
BPY2C	0	0	0	0	0	0
BRAF	634	737	830	632	536	667
BRAP	732	805	907	715	732	721
BRAT1	3272	2993	2953	3146	3715	2848
BRCA1	1753	1477	2463	2903	2341	2895
BRCA2	315	285	439	442	442	528
BRCC3	1161	1211	1478	1786	1639	1540
BRD1	1114	1126	1183	1334	1480	1256
BRD2	9887	10960	10117	9455	10068	9414
BRD3	2489	2351	3228	3290	3303	3755
BRD3OS	2767	2951	2686	2019	2285	2087
BRD4	4626	4873	5798	4765	5556	5121
BRD7	2030	2084	2456	2378	2494	2231
BRD7P3	0	0	0	0	0	0
BRD8	3607	3418	3308	3869	3977	3039
BRD9	4009	4260	4281	4625	4791	4216
BRDT	0	0	0	0	0	0
BRDTP1	0	0	0	0	0	0
BRF1	1289	1203	1086	1097	1228	930
BRF2	288	349	275	267	310	228
BRI3	4572	4042	3180	3306	4480	2332
BRI3BP	1007	1187	1420	1442	1363	1758
BRICD5	144	140	118	177	194	136
BRINP1	0	0	1	0	0	0
BRINP2	0	2	0	1	0	0
BRINP3	0	0	0	0	0	0
BRIP1	796	994	1074	1470	1510	1491
BRIX1	4221	4131	5278	5573	5314	5229
BRK1	3450	3555	3252	2915	2853	3048
BRMS1	2326	2361	2029	1850	2411	1496
BRMS1L	271	291	302	303	258	331
BROX	1281	1705	1720	1583	1474	1753
BRPF1	2940	3267	2916	2719	3039	2556
BRPF3	1838	1803	1904	1766	1794	1812
BRS3	0	0	0	0	0	0
BRSK1	637	775	566	317	395	322
BRSK2	24	31	30	39	65	40
BRWD1	658	809	830	592	625	857
BRWD1-AS1	0	0	1	0	1	1
BRWD1-AS2	9	12	10	6	6	3
BRWD3	1088	1135	1576	1002	833	1300
BSCL2	354	364	322	251	303	302
BSDC1	3106	3111	2450	2282	2053	1763
BSG	45859	45195	44780	35033	38842	35426
BSN	47	41	34	38	40	31
BSN-DT	0	1	1	3	3	2
BSND	0	0	0	0	0	0
BSPH1	0	0	0	0	0	0
BSPRY	0	0	0	0	0	0
BST1	2	1	1	1	1	3
BST2	6236	6291	6439	6602	6742	5520
BSX	0	0	0	0	0	0
BTAF1	1451	1551	1880	1762	1554	1862
BTBD1	3657	3744	4219	3845	3713	4052
BTBD10	641	776	742	581	561	606
BTBD11	22	27	29	8	6	8
BTBD16	7	16	15	12	8	8
BTBD17	0	0	0	0	1	0
BTBD18	0	0	0	0	0	0
BTBD19	605	665	405	120	135	125
BTBD2	5385	4518	4632	4875	5428	4343
BTBD3	13585	13834	16392	15800	13127	20845
BTBD6	1640	1690	1619	1520	1824	1448
BTBD7	969	1111	1347	880	817	1156
BTBD8	65	53	77	67	22	53
BTBD9	390	454	403	280	287	295
BTBD9-AS1	0	0	0	0	0	0
BTC	72	93	56	90	84	97
BTD	1188	1390	1221	771	870	866
BTF3	18838	18554	19189	18591	19021	17648
BTF3L4	880	1096	1186	1095	1038	1453
BTF3P11	0	1	0	0	0	0
BTG1	2441	2575	2500	2120	1844	2036
BTG2	1976	2248	1640	578	543	628
BTG3	754	896	883	794	831	977
BTG3-AS1	68	68	60	80	50	61
BTG4	0	0	0	0	0	0
BTK	4	4	2	0	1	1
BTLA	3	0	0	0	0	0
BTN1A1	0	0	0	0	0	0
BTN2A1	912	1077	893	816	868	753
BTN2A2	481	718	475	469	523	514
BTN2A3P	84	107	76	103	107	94
BTN3A1	453	349	425	426	306	421
BTN3A2	1014	839	1249	1222	1099	1452
BTN3A3	497	462	480	603	466	594
BTNL10	0	0	0	0	0	0
BTNL2	0	0	0	0	0	0
BTNL3	0	0	0	0	0	0
BTNL8	0	0	0	0	1	0
BTNL9	2	0	0	1	0	1
BTRC	728	675	729	648	562	661
BUB1	1880	1985	2467	3061	3031	3047
BUB1B	3688	3765	4626	6916	6770	6114
BUB1B-PAK6	0	1	0	1	3	3
BUB3	6934	6595	6737	8747	8264	8265
BUD13	526	621	633	655	675	610
BUD23	2288	2349	2456	2675	2796	2667
BUD31	2432	2707	2608	2348	2666	2134
BVES	211	264	248	231	208	314
BVES-AS1	3	1	1	5	2	3
BYSL	1393	1412	1604	1266	1514	1191
BZW1	7184	8719	9411	8091	6783	9624
BZW1-AS1	14	12	13	3	2	6
BZW2	3739	3911	4491	4593	4602	4096
C10orf105	0	4	0	0	1	0
C10orf120	0	0	1	0	0	0
C10orf126	0	0	0	0	0	0
[truncated: 26,208 more rows]

## Sheet: Normalized (processed) count
Gene	Dox_1	Dox_2	Dox_3	Mock_1	Mock_2	Mock_3
A1BG	7.00257	2.90403	1.94213	2.02537	1.00716	2.05097
A1BG-AS1	4.00147	3.87204	1.94213	2.02537	1.00716	1.02548
A2M	12.0044	19.3602	11.6528	12.1522	26.1861	26.6626
A2M-AS1	74.0272	87.1209	49.5244	47.5962	53.3794	56.4017
A4GALT	3107.14	2755.92	2685.97	2515.51	2974.14	2345.28
AAAS	3408.25	3441.27	2874.36	3283.12	3482.75	3126.7
AACS	1532.56	1513	1535.26	1223.32	1276.07	1201.87
AACSP1	14.0051	7.74408	3.88427	12.1522	19.136	6.15291
AADACP1	1.00037	2.90403	0	7.08879	8.05726	10.2548
AADAT	328.12	328.155	352.497	362.541	360.562	368.149
AAGAB	1771.65	1794.69	1903.29	1713.46	1696.05	1845.87
AAK1	975.358	1180	1342.99	709.892	736.232	975.236
AAMDC	176.065	185.858	127.21	93.167	125.895	116.905
AAMP	2420.89	2491.66	2218.89	2044.61	2433.29	2033.54
AANAT	1.00037	7.74408	1.94213	2.02537	11.0787	2.05097
AAR2	2778.02	2738.5	2524.77	2058.79	2274.16	2017.13
AARS1	3876.42	3054.07	4291.15	5335.83	4590.63	5349.95
AARS2	1319.48	1133.54	1337.16	1102.81	990.036	1023.43
AARSD1	62.0228	50.3365	75.7432	65.8245	68.4867	45.1213
AASDH	249.091	244.906	226.259	248.108	194.381	185.613
AASDHPPT	752.276	829.584	911.832	816.224	689.903	953.701
AASS	533.196	545.957	615.657	532.672	435.092	554.787
AATBC	22.0081	14.5201	15.5371	21.2664	17.1217	10.2548
AATF	2862.05	2632.99	3215.2	2935.77	3147.37	2596.53
AATK	40.0147	31.9443	24.2767	41.5201	55.3937	29.7391
ABAT	115.042	151.978	81.5696	13.1649	3.02147	12.3058
ABCA1	508.187	683.415	469.996	124.56	146.038	156.899
ABCA10	3.0011	5.80806	2.9132	1.01268	7.0501	2.05097
ABCA11P	51.0187	73.5687	75.7432	56.7103	73.5225	75.8859
ABCA12	483.177	563.382	323.365	3.03805	4.02863	3.07645
ABCA17P	2.00073	1.93602	6.79747	2.02537	1.00716	4.10194
ABCA2	8716.2	7746.98	10086.5	7910.08	8449.05	8532.03
ABCA3	497.183	520.789	666.152	764.577	832.92	927.038
ABCA4	46.0169	59.0486	34.9584	60.7611	73.5225	42.0449
ABCA5	117.043	119.065	141.776	166.08	123.88	171.256
ABCA7	5411.99	4502.21	4645.59	2813.24	2620.62	2796.5
ABCA8	353.13	292.339	321.423	248.108	178.267	311.747
ABCB1	91.0334	101.641	101.962	67.8499	70.501	106.65
ABCB10	419.154	459.805	545.74	627.864	567.03	635.8
ABCB4	4.00147	7.74408	3.88427	6.07611	1.00716	2.05097
ABCB5	3.0011	3.87204	4.85534	9.11416	5.03579	3.07645
ABCB6	2558.94	2518.76	1836.29	2208.66	2455.45	2110.45
ABCB7	796.292	877.985	875.903	886.099	723.139	868.585
ABCB8	1505.55	1328.11	1200.24	1481.56	1571.17	1301.34
ABCB9	437.161	441.412	306.857	320.008	367.613	261.499
ABCC1	9514.49	9310.32	9468.88	9318.72	9310.17	8764.82
ABCC10	938.345	1022.22	780.738	734.196	809.755	648.106
ABCC11	4.00147	6.77607	4.85534	3.03805	3.02147	4.10194
ABCC2	21.0077	20.3282	14.566	24.3044	21.1503	15.3823
ABCC3	10921	9649.12	11399.4	7306.52	8081.43	8433.59
ABCC4	733.269	768.6	1053.61	765.589	719.111	1006
ABCC5	1815.67	1877.94	1734.33	1421.81	1327.43	1425.42
ABCC6	228.084	219.738	144.689	77.9767	77.5512	72.8094
ABCC6P2	47.0173	48.4005	43.698	28.3552	32.229	34.8665
ABCC8	17.0062	30.0083	21.3635	17.2156	24.1718	35.892
ABCD1	5093.87	5932.93	4244.53	5074.56	6416.6	4275.25
ABCD2	12.0044	19.3602	12.6239	12.1522	5.03579	7.17839
ABCD3	1719.63	2153.82	1935.34	1989.93	1656.77	1860.23
ABCD4	692.254	666.959	635.078	562.04	584.152	513.768
ABCE1	2822.04	3057.94	3512.35	3771.24	3519.01	3902.99
ABCF1	5784.12	6067.48	6348.84	5826.99	6697.6	5780.66
ABCF2	1443.53	1459.76	1464.37	1264.84	1372.76	1277.75
ABCF3	2263.83	2347.42	2097.51	2019.29	2211.72	1777.16
ABCG1	288.106	381.396	232.085	201.524	275.961	294.314
ABCG2	53.0195	49.3685	65.0615	35.444	55.3937	46.1468
ABCG4	21.0077	25.1682	23.3056	17.2156	5.03579	11.2803
ABHD1	15.0055	11.6161	10.6817	9.11416	11.0787	10.2548
ABHD10	829.305	801.512	803.073	841.541	777.526	826.541
ABHD11	868.319	891.537	787.535	775.716	887.306	635.8
ABHD12	1871.69	1841.15	1501.27	1679.03	1778.64	1793.57
ABHD13	474.174	514.981	518.55	518.494	427.035	639.902
ABHD14A	1305.48	1197.43	1255.59	1351.93	1551.02	1564.89
ABHD14A-ACY1	2.00073	3.87204	1.94213	2.02537	5.03579	2.05097
ABHD14B	3785.39	3234.12	2935.54	2778.81	2598.47	2566.79
ABHD15	733.269	828.616	813.754	746.348	750.333	760.91
ABHD16A	824.303	746.335	669.065	582.294	646.595	618.367
ABHD17A	1977.73	2091.87	1765.4	1552.45	1875.33	1297.24
ABHD17B	355.13	445.284	424.356	326.084	349.484	469.672
ABHD17C	377.138	359.132	440.864	736.222	716.089	742.451
ABHD18	268.098	258.459	272.87	273.425	279.99	309.696
ABHD2	2712	3200.24	3246.28	2030.43	1866.26	2468.34
ABHD3	557.205	503.365	498.157	730.146	593.216	675.794
ABHD4	3431.26	3589.38	2136.35	4634.04	4809.18	2957.5
ABHD5	2064.76	2088	1870.28	2899.32	2058.63	2520.64
ABHD6	971.357	1002.86	1160.43	841.541	796.662	1180.33
ABHD8	656.241	515.949	515.637	631.915	729.182	653.234
ABI1	1453.53	1575.92	1542.05	1633.46	1639.65	1584.37
ABI2	2674.98	2535.22	3095.76	2897.29	2418.19	3312.32
ABI3	1.00037	0.96801	4.85534	4.05074	4.02863	1.02548
ABI3BP	12.0044	2.90403	3.88427	4.05074	4.02863	1.02548
ABITRAM	938.345	879.921	918.63	1064.33	929.607	1060.35
ABL1	10126.7	10307.4	11256.6	9008.84	10222.7	10053.9
ABL2	1694.62	1982.48	2149.94	1705.36	1853.17	2134.03
ABLIM1	2042.75	2138.33	2319.88	3269.96	2786.81	4100.91
ABLIM2	41.0151	45.4964	44.6691	73.926	109.78	81.0133
ABLIM3	4046.49	4509.96	3917.28	2656.27	2951.98	2416.04
ABR	3302.21	2908.87	3295.8	4207.7	4435.52	4106.04
ABRACL	310.114	298.147	300.06	421.277	393.799	370.2
ABRAXAS1	410.151	431.732	419.501	368.617	250.782	366.098
ABRAXAS2	698.256	784.088	814.725	809.135	735.225	811.158
ABT1	1098.4	989.306	906.006	895.213	1064.57	815.26
ABTB1	829.305	902.185	577.785	554.951	643.574	459.417
ABTB2	1501.55	1437.49	1510.98	1313.45	1556.06	1037.79
ACAA1	1137.42	1084.17	961.356	1016.74	1107.87	851.152
ACAA2	2730	2659.12	2685.97	2736.27	2538.04	2606.78
ACACA	5010.84	5070.43	6373.11	5293.3	4975.36	6306.73
ACACB	626.23	718.263	623.425	517.482	634.509	484.029
ACAD10	810.298	780.216	705.966	554.951	440.128	554.787
ACAD11	57.0209	50.3365	64.0904	52.6596	50.3579	57.4271
ACAD8	324.119	342.675	310.741	297.729	341.426	301.492
ACAD9	3460.27	3398.68	3193.84	3457.3	3683.18	3313.34
ACADL	88.0323	95.8329	77.6854	110.383	106.759	105.625
ACADM	1383.51	1256.48	1334.25	1639.54	1522.82	1707.43
ACADS	168.062	199.41	103.904	86.0782	137.981	86.1407
ACADSB	316.116	349.451	292.291	287.602	346.462	298.416
ACADVL	16615.1	15667.2	12741.4	9594.17	9614.33	9246.79
ACAP1	74.0272	55.1765	47.5823	36.4566	40.2863	30.7645
ACAP2	973.357	1398.77	1379.89	1080.53	959.821	1393.63
ACAP3	3363.23	2954.37	2328.62	3481.61	3727.49	2756.5
ACAT1	999.367	917.673	926.398	1457.25	1369.73	1192.64
ACAT2	1080.4	1334.89	1296.37	1666.88	1946.84	1462.34
ACBD3	1601.59	1834.38	1913.97	1765.11	1494.62	1762.81
ACBD4	499.183	423.988	373.861	465.835	392.792	425.576
ACBD5	514.189	646.63	593.322	606.598	535.808	612.214
ACBD6	1062.39	1119.02	999.228	1302.31	1445.27	1196.74
ACBD7	9.00331	10.6481	18.4503	16.203	15.1074	14.3568
ACCS	319.117	357.196	178.676	237.981	262.868	191.766
ACD	1726.63	1505.25	1368.23	1674.98	1881.37	1805.88
ACE	13.0048	5.80806	4.85534	4.05074	6.04295	3.07645
ACER2	244.09	212.962	188.387	52.6596	32.229	52.2997
ACER3	951.349	1228.4	1241.02	1002.56	846.013	1279.8
ACHE	8.00294	8.71209	6.79747	6.07611	14.1002	4.10194
ACIN1	8349.07	8141.93	8497.81	7763.24	8017.98	7473.73
ACKR2	13.0048	3.87204	1.94213	2.02537	3.02147	0
ACKR3	6051.22	5853.55	4346.5	6726.25	7178.01	5632.99
ACLY	26426.7	27300.8	26646.1	26160.7	27713	26055.5
ACO1	2583.95	2743.34	2648.1	2057.77	2097.91	2175.05
ACO2	8586.15	8642.39	7046.06	7163.73	8425.88	5880.13
ACOT1	29.0107	49.3685	37.8716	43.5454	71.5082	31.79
ACOT11	126.046	127.777	71.859	136.712	167.188	103.574
ACOT13	883.324	846.04	981.749	1008.63	967.879	923.962
ACOT2	487.179	501.429	356.382	466.848	565.016	367.123
ACOT4	125.046	134.553	134.007	129.624	151.074	145.619
ACOT7	1770.65	1694.02	1751.81	2220.82	2673	1773.06
ACOT8	1163.43	1036.74	917.658	785.843	866.156	775.266
ACOT9	1131.42	1215.82	1156.54	1161.55	1243.84	1180.33
ACOX1	1391.51	1555.59	1403.19	862.807	759.397	893.197
ACOX3	464.17	480.133	388.427	663.308	664.724	508.64
ACP1	2569.94	2627.18	2514.09	3022.86	3049.67	2711.38
ACP2	4716.73	5035.59	3917.28	3079.57	3991.37	3149.26
ACP3	3.0011	4.84005	1.94213	2.02537	0	1.02548
ACP5	9.00331	8.71209	9.71067	5.06342	8.05726	5.12742
ACP6	611.224	616.622	593.322	694.702	786.59	606.061
ACRBP	17.0062	13.5521	9.71067	5.06342	9.06442	7.17839
ACSBG1	4.00147	3.87204	1.94213	2.02537	0	1.02548
ACSF2	1092.4	974.786	923.485	556.976	527.751	607.087
ACSF3	887.326	769.568	762.288	690.651	717.096	631.699
ACSL1	455.167	484.005	505.926	612.674	547.894	611.189
ACSL3	4310.58	4696.78	5371.94	6310.04	5939.21	7263.51
ACSL4	3201.18	3569.05	4373.69	3004.63	2760.62	3808.65
ACSL5	16.0059	14.5201	29.132	7.08879	4.02863	16.4078
ACSL6	1.00037	0.96801	1.94213	4.05074	1.00716	4.10194
ACSM3	2.00073	2.90403	5.8264	2.02537	5.03579	3.07645
ACSS1	3.0011	1.93602	5.8264	7.08879	7.0501	8.20388
ACSS2	765.281	757.951	579.727	566.091	681.846	452.239
ACTA1	6.0022	4.84005	4.85534	4.05074	3.02147	3.07645
ACTA2	3904.43	3850.74	3317.17	2995.52	3633.83	3123.63
ACTB	307922	334054	321527	411550	462749	365800
ACTBL2	46.0169	49.3685	37.8716	7.08879	4.02863	6.15291
ACTC1	2609.96	2732.69	821.523	5688.25	7804.47	2605.76
ACTG1	167648	166205	161240	202709	238131	171369
ACTG1P17	8.00294	14.5201	8.7396	11.1395	3.02147	9.22936
ACTG1P20	38.014	30.0083	36.9006	49.6215	71.5082	37.9429
ACTG1P4	2.00073	3.87204	1.94213	5.06342	3.02147	2.05097
ACTG2	53.0195	68.7287	57.293	104.307	130.931	125.109
ACTL10	47.0173	38.7204	36.9006	37.4693	30.2147	37.9429
ACTL6A	2468.91	2500.37	2829.69	2825.39	2597.46	2820.08
ACTL8	24.0088	14.5201	24.2767	34.4313	42.3006	31.79
ACTN1	21199.8	23515.9	26539.3	20135.2	24929.2	19665.7
ACTN1-AS1	4.00147	4.84005	0	2.02537	4.02863	2.05097
ACTN3	2.00073	8.71209	0.971067	1.01268	0	0
ACTN4	80799.7	83608.9	78838	92257.6	114172	79423.8
ACTR10	1265.46	1234.21	1052.64	1236.49	1132.05	1096.24
ACTR1A	5441	5916.47	4665.98	4476.07	5086.15	4287.55
ACTR1B	1123.41	1199.36	1114.79	1012.68	1062.55	1011.13
ACTR2	7380.71	8151.61	9064.91	8823.52	7449.95	9306.27
ACTR3	7801.86	8237.76	7929.73	10511.7	9891.3	9319.6
ACTR3-AS1	11.004	2.90403	8.7396	8.10148	10.0716	13.3313
ACTR3B	387.142	360.1	463.199	408.112	400.849	445.06
ACTR3C	104.038	83.2488	101.962	137.725	117.837	108.701
ACTR5	310.114	270.075	308.799	338.237	327.326	273.804
ACTR6	352.129	342.675	338.902	462.797	396.82	455.315
ACTR8	806.296	930.257	909.89	843.566	882.27	774.241
ACTRT3	94.0345	138.425	99.0488	113.421	89.637	93.3191
ACVR1	1104.41	1165.48	940.964	1133.19	1054.49	1008.05
ACVR1B	1035.38	1222.6	1061.38	874.959	884.285	986.516
ACVR1C	2.00073	1.93602	8.7396	9.11416	6.04295	11.2803
ACVR2A	202.074	299.115	262.188	191.397	161.145	262.524
ACVR2B	163.06	188.762	205.866	224.816	225.603	305.594
ACVR2B-AS1	13.0048	14.5201	16.5081	43.5454	34.2434	33.841
ACY1	183.067	127.777	154.4	105.319	136.973	90.2426
ACY3	6.0022	4.84005	1.94213	7.08879	4.02863	1.02548
ACYP1	107.039	99.705	123.326	155.953	178.267	134.338
ACYP2	148.054	128.745	133.036	153.928	122.873	134.338
ADA	596.219	459.805	408.819	409.125	389.77	330.206
ADAL	698.256	781.184	829.291	955.974	930.614	978.312
ADAM10	5094.87	5400.53	5535.08	4317.07	3730.51	4423.94
ADAM11	266.098	265.235	204.895	241.019	294.09	235.861
ADAM12	4322.59	5003.64	5489.44	7015.88	7126.65	8092.1
ADAM15	7663.81	6750.9	7540.34	8139.96	8828.75	8049.03
ADAM17	1951.72	1931.18	2167.42	1846.12	1773.6	1879.71
ADAM19	3299.21	3880.75	4870.87	2557.03	2751.56	3194.38
ADAM21	22.0081	25.1682	25.2477	8.10148	10.0716	12.3058
ADAM22	945.347	796.672	1086.62	741.285	480.414	993.695
ADAM23	1170.43	1210.01	1161.4	1912.96	1786.7	2019.18
ADAM32	3.0011	9.6801	7.76854	5.06342	2.01432	4.10194
ADAM33	106.039	90.9929	70.8879	172.156	129.923	129.211
ADAM8	66.0242	38.7204	39.8138	13.1649	13.0931	19.4842
ADAM9	11090.1	11981.1	11697.5	11441.3	10003.1	12320.2
ADAMTS1	513.188	465.613	552.537	969.139	939.678	1128.03
ADAMTS10	1457.54	1243.89	958.443	863.82	994.065	761.935
ADAMTS13	241.089	166.498	112.644	40.5074	37.2648	57.4271
ADAMTS14	5.00184	2.90403	7.76854	7.08879	3.02147	12.3058
ADAMTS15	358.132	241.034	319.481	644.067	606.309	493.258
ADAMTS16	243.089	152.946	131.094	207.6	191.36	129.211
ADAMTS3	481.177	451.092	483.591	378.744	355.527	455.315
ADAMTS4	11.004	12.5841	10.6817	7.08879	13.0931	11.2803
ADAMTS5	235.086	242.002	275.783	393.934	326.319	400.964
ADAMTS6	641.235	630.174	634.107	1254.72	841.984	1060.35
ADAMTS7	956.351	670.831	683.631	228.867	175.245	226.632
ADAMTS8	107.039	98.737	193.242	486.089	469.336	670.667
ADAMTSL1	10.0037	8.71209	8.7396	10.1268	9.06442	5.12742
ADAMTSL2	20.0073	16.4562	11.6528	13.1649	14.1002	7.17839
ADAMTSL3	109.04	97.769	114.586	83.0401	117.837	121.007
ADAMTSL4	360.132	282.659	283.552	411.15	322.29	368.149
ADAMTSL4-AS1	4.00147	2.90403	1.94213	1.01268	3.02147	0
ADAMTSL5	817.3	763.76	658.384	581.281	571.058	569.144
ADAP1	155.057	129.713	120.412	112.408	133.952	100.497
ADAP2	202.074	209.09	214.606	426.34	443.149	499.411
ADAR	13081.8	13787.4	15489.5	12509.7	12272.2	13125.2
ADARB1	3130.15	2549.74	3580.32	4088.21	3630.8	4467.01
ADAT1	1389.51	1520.74	1540.11	1500.8	1391.89	1578.22
ADAT2	342.126	399.788	397.166	387.858	398.834	438.907
ADAT3	439.161	480.133	336.96	396.972	506.6	317.9
ADCK1	338.124	331.059	319.481	357.478	350.491	344.563
ADCK2	213.078	178.114	212.664	349.376	374.663	367.123
ADCK5	420.154	363.972	294.233	260.26	282.004	231.76
ADCY1	6.0022	6.77607	12.6239	10.1268	15.1074	24.6116
ADCY10P1	14.0051	10.6481	8.7396	5.06342	4.02863	4.10194
ADCY3	3049.12	3138.29	3699.77	3300.34	3829.21	3300.01
ADCY6	3945.45	4179.87	3614.31	2099.29	2042.52	2425.27
ADCY6-DT	5.00184	1.93602	5.8264	8.10148	4.02863	11.2803
ADCY7	1922.71	1593.34	1711.99	2122.59	1960.94	1947.4
ADCY9	3057.12	2996.96	3154.03	2485.13	2958.02	3036.46
ADD1	4528.66	4492.53	3808.53	4274.54	4773.93	3817.88
ADD2	82.0301	113.257	146.631	340.262	426.028	378.404
ADD3	1807.66	1878.91	2294.63	2308.92	1960.94	2395.53
ADD3-AS1	4.00147	1.93602	1.94213	6.07611	1.00716	4.10194
ADGRA2	1981.73	1535.26	1699.37	1512.95	1316.36	1819.21
ADGRA3	1704.63	1655.3	1932.42	2328.16	2122.08	2440.65
ADGRB1	6.0022	3.87204	3.88427	10.1268	10.0716	8.20388
ADGRB2	2756.01	2440.35	3254.05	3172.74	3496.85	3602.53
ADGRD1	285.105	164.562	517.579	612.674	415.956	839.872
ADGRE1	41.0151	46.4645	35.9295	32.4059	16.1145	37.9429
ADGRE2	558.205	677.607	838.031	657.232	819.826	728.094
ADGRE5	8385.08	9208.68	9469.85	7188.03	9296.07	8037.75
ADGRF2	7.00257	5.80806	3.88427	1.01268	0	6.15291
ADGRF3	37.0136	30.0083	19.4213	21.2664	23.1646	16.4078
ADGRF4	7.00257	5.80806	1.94213	5.06342	3.02147	2.05097
ADGRG1	9955.66	8423.62	8557.04	24916.1	22920.9	21322.9
ADGRG2	43.0158	55.1765	46.6112	181.271	130.931	126.135
ADGRG5	5.00184	2.90403	0.971067	3.03805	1.00716	1.02548
ADGRG6	340.125	313.635	407.848	540.774	428.042	573.246
ADGRL1	1387.51	1533.33	1528.46	1595.99	1615.48	1853.05
ADGRL2	1214.45	1253.57	1216.75	751.412	570.051	676.82
ADGRL3	63.0231	50.3365	90.3092	13.1649	13.0931	24.6116
ADGRL4	21.0077	15.4882	7.76854	46.5835	29.2076	27.6881
ADGRV1	10.0037	2.90403	7.76854	26.3298	30.2147	39.9939
ADH5	2646.97	2844.98	2512.15	2891.21	3116.15	2789.32
ADHFE1	12.0044	15.4882	5.8264	6.07611	5.03579	3.07645
ADI1	1524.56	1527.52	1365.32	1742.83	1872.31	1441.83
ADIPOR1	6078.23	6208.81	5508.86	6106.49	5540.38	6791.78
ADIPOR2	3498.28	3912.69	3862.91	3419.84	3183.63	3495.88
ADIRF	32.0118	23.2322	11.6528	23.2917	16.1145	9.22936
ADK	1691.62	1928.28	1987.77	2014.23	1892.45	1980.21
ADM	386.142	408.5	320.452	664.321	796.662	500.436
ADM2	249.091	198.442	242.767	218.74	199.417	196.893
ADM5	133.049	119.065	118.47	134.687	135.966	108.701
ADNP	5181.9	5071.4	5928.36	5478.62	4915.94	5998.06
ADNP-AS1	22.0081	33.8803	26.2188	27.3425	32.229	26.6626
ADNP2	1473.54	1598.18	1871.25	1498.77	1458.36	1795.62
ADO	1147.42	1117.08	1284.72	1391.43	1310.31	1607.96
ADORA1	113.042	86.1529	109.731	171.144	147.045	142.542
ADORA2B	620.228	511.109	641.875	379.757	389.77	379.429
ADPGK	2259.83	2374.53	2317.94	2098.28	2051.58	1890.99
ADPRH	22.0081	33.8803	25.2477	26.3298	23.1646	33.841
ADPRHL1	287.105	329.123	214.606	181.271	189.346	203.046
ADPRM	228.084	212.962	199.069	180.258	137.981	210.224
ADPRS	617.227	642.758	512.723	608.623	681.846	500.436
ADRA1B	67.0246	64.8566	65.0615	152.915	165.174	104.599
ADRA2A	1962.72	1710.47	2088.77	2391.96	2120.07	3105.17
ADRA2B	5.00184	0	1.94213	1.01268	2.01432	3.07645
ADRA2C	4.00147	0.96801	5.8264	3.03805	2.01432	6.15291
ADRB1	6.0022	4.84005	12.6239	6.07611	0	5.12742
ADRB2	73.0268	79.3768	66.0326	93.167	88.6299	88.1917
ADRM1	7958.92	8423.62	6593.55	6438.65	9186.29	5201.26
ADSL	3564.31	3540.01	3804.64	3723.64	3973.24	3386.15
ADSS1	474.174	366.876	405.906	717.993	636.524	676.82
ADSS2	1633.6	1870.19	2013.99	2109.42	1865.26	2114.55
ADTRP	8.00294	13.5521	17.4792	13.1649	15.1074	5.12742
AEBP2	1012.37	1080.3	1466.31	1224.34	1081.69	1608.99
AEN	2855.05	2615.56	2501.47	1689.16	1420.09	1726.92
AFAP1	1677.62	1424.91	1768.31	3045.14	2798.89	2845.72
AFAP1L1	167.061	237.162	265.101	243.044	287.04	248.167
AFAP1L2	83.0305	56.1446	95.1646	13.1649	16.1145	15.3823
AFDN	290.107	261.363	387.456	409.125	319.269	452.239
AFF1	1494.55	1718.22	1879.01	1828.91	1665.84	2113.52
AFF1-AS1	56.0206	70.6647	58.264	82.0274	87.6227	70.7584
AFF3	18.0066	20.3282	14.566	60.7611	71.5082	47.1723
AFF4	3902.43	4337.65	5045.66	3840.1	3693.25	4331.65
AFG1L	93.0342	91.9609	107.788	101.268	79.5655	95.3701
AFG3L1P	441.162	389.14	322.394	463.81	412.935	338.41
AFG3L2	1973.72	2179.96	2095.56	2059.8	2160.35	1963.8
AFMID	935.343	846.04	1046.81	992.431	959.821	1028.56
AFP	13.0048	16.4562	4.85534	17.2156	19.136	16.4078
AFTPH	1065.39	972.85	1156.54	1034.96	797.669	1129.06
AGA	371.136	414.308	346.671	390.896	428.042	450.188
AGAP1	1481.54	1400.71	1600.32	2173.22	2377.9	2050.97
AGAP10P	14.0051	14.5201	8.7396	7.08879	9.06442	16.4078
AGAP11	14.0051	10.6481	8.7396	3.03805	6.04295	4.10194
AGAP12P	19.007	28.0723	17.4792	28.3552	25.1789	24.6116
AGAP2	65.0239	57.1126	51.4666	11.1395	20.1432	22.5607
AGAP2-AS1	966.355	884.761	613.714	607.611	760.404	522.997
AGAP3	2526.93	2389.05	2459.71	2528.67	3299.45	2317.6
AGAP4	16.0059	7.74408	6.79747	11.1395	11.0787	12.3058
AGAP5	3.0011	3.87204	1.94213	3.03805	1.00716	1.02548
AGAP6	19.007	14.5201	13.5949	20.2537	14.1002	16.4078
AGAP7P	3.0011	2.90403	0	4.05074	2.01432	2.05097
AGBL1	32.0118	34.8483	49.5244	31.3932	44.3149	33.841
AGBL2	80.0294	63.8886	58.264	48.6089	41.2935	47.1723
AGBL3	32.0118	30.9763	36.9006	48.6089	40.2863	46.1468
AGBL5	3214.18	3011.48	3149.17	2692.73	2732.42	2852.9
AGBL5-AS1	3.0011	6.77607	1.94213	3.03805	1.00716	2.05097
AGER	143.053	132.617	92.2514	114.433	84.6013	87.1662
AGFG1	2510.92	2479.07	2848.14	3554.52	3018.45	3752.25
AGFG2	1001.37	1201.3	987.575	1366.11	1772.6	1309.54
AGGF1	1652.61	1789.85	1914.94	1773.21	1730.3	2013.03
AGK	888.326	903.153	856.481	965.088	811.769	831.668
AGL	945.347	1053.19	1177.9	1352.95	1047.44	1372.1
AGMAT	505.185	508.205	631.194	553.938	606.309	549.66
AGO1	1506.55	1648.52	1903.29	1499.79	1378.8	1828.44
AGO2	2755.01	2772.38	3779.39	3065.4	3181.61	3926.58
AGO3	661.243	655.342	837.06	605.585	512.643	686.049
AGO4	220.081	242.97	238.883	240.006	235.675	193.817
AGPAT1	6744.48	6447.91	5814.75	5104.94	4908.89	5819.63
AGPAT2	1672.61	1568.18	1297.35	2065.88	2193.59	1679.74
AGPAT3	2550.94	2292.25	2939.42	3368.19	2875.44	3674.31
AGPAT4	918.337	957.361	754.519	519.507	512.643	497.36
AGPAT4-IT1	27.0099	13.5521	20.3924	6.07611	13.0931	16.4078
AGPAT5	1132.42	1217.76	1550.79	1337.76	1234.78	1778.19
AGPS	3617.33	3683.28	4430.01	5807.75	4350.92	6394.92
AGRN	37540.8	35751.5	34185.4	19084	20749.5	19523.2
AGT	55.0202	55.1765	68.9458	43.5454	44.3149	67.682
AGTPBP1	313.115	396.884	416.588	413.175	396.82	413.27
AGTR1	150.055	165.53	114.586	97.2177	92.6585	87.1662
AGTRAP	1774.65	1546.88	1360.47	1604.09	1743.39	1457.21
AHCTF1	2925.07	3449.99	4109.56	4083.14	4066.9	4274.22
AHCTF1P1	103.038	128.745	151.486	148.865	120.859	156.899
AHCY	9500.49	8562.04	9379.54	9545.56	10369.7	9292.94
AHCYL1	5652.08	5573.8	6269.21	7043.22	6566.67	7396.82
AHCYL2	1021.38	993.178	898.237	823.313	674.796	1071.63
AHDC1	3115.14	2667.83	2649.07	1822.83	2178.48	1768.96
AHI1	1772.65	1730.8	2304.34	2032.46	1548	2434.5
AHNAK	12447.6	11337.3	13065.7	11476.8	13269.3	11494.7
AHNAK2	3648.34	3268	2784.05	8341.48	8547.75	6471.83
AHR	1526.56	1703.7	2547.11	940.784	783.569	2183.26
AHRR	2898.06	2464.55	2166.45	2540.83	2782.78	2174.03
AHSA1	3551.3	2768.51	3470.59	3707.44	3413.26	3087.73
AHSA2P	1522.56	1313.59	782.68	1299.27	1079.67	880.891
AIDA	1233.45	1322.3	1487.67	1571.69	1377.79	1719.74
AIF1L	638.234	601.134	867.163	959.012	856.084	1219.3
AIFM1	1863.68	1835.35	1865.42	2140.82	2094.89	1903.3
AIFM2	1152.42	1159.68	979.807	1193.96	1440.24	975.236
AIFM3	10.0037	7.74408	4.85534	7.08879	4.02863	6.15291
AIG1	1365.5	1251.64	1540.11	1249.65	1034.35	1386.46
AIMP1	1059.39	1104.5	1334.25	1509.91	1276.07	1350.56
AIMP2	2393.88	2370.66	2450.97	2579.31	2921.76	2218.12
AIP	2507.92	2134.46	2144.12	1993.98	2321.5	1941.24
AJM1	490.18	352.355	345.7	201.524	242.725	237.912
AJUBA	2064.76	1839.22	1745.01	2348.42	2474.59	1598.73
AK1	4672.72	4508.02	3411.36	3283.12	3577.42	2628.32
AK2	10735.9	10024.7	11180.9	10888.4	11785.8	10947
AK3	2361.87	2529.41	2538.37	2875.01	2833.13	3147.21
AK4	900.331	1018.35	1143.92	1058.26	892.342	1238.79
AK5	57.0209	41.6244	59.2351	39.4947	49.3507	55.3762
AK6	418.154	441.412	492.331	605.585	474.371	583.501
AK7	17.0062	13.5521	14.566	18.2283	20.1432	16.4078
AK8	27.0099	16.4562	17.4792	14.1776	13.0931	18.4587
AK9	107.039	116.161	126.239	129.624	116.83	174.332
AKAP1	3100.14	2769.48	3672.58	3325.66	3520.02	3669.18
AKAP10	1065.39	1049.32	1151.69	1001.54	966.871	1105.47
AKAP11	1419.52	1573.02	2151.88	1629.41	1179.38	2111.47
AKAP12	4480.65	4988.15	7279.12	11081.8	9630.44	9721.59
AKAP13	1743.64	1815.02	2171.31	1872.45	1815.91	2126.86
AKAP3	16.0059	12.5841	3.88427	3.03805	3.02147	4.10194
AKAP5	67.0246	118.097	104.875	140.763	147.045	161.001
AKAP6	24.0088	43.5604	58.264	38.482	45.3221	50.2487
AKAP7	91.0334	101.641	82.5407	156.966	155.102	175.358
AKAP8	1131.42	1333.92	1203.15	1109.9	1491.6	1100.34
AKAP8L	1728.63	1852.77	1557.59	1440.04	1628.57	1335.18
AKAP9	1230.45	1422.97	1796.47	1381.3	1409.01	1510.54
AKIP1	582.214	571.126	465.141	573.179	678.824	526.074
AKIRIN1	2674.98	2561.35	2615.08	2211.7	2227.83	2408.86
AKIRIN2	2070.76	2164.47	1846	1878.53	2008.27	1805.88
AKNA	260.096	247.81	229.172	261.273	279.99	211.25
AKNAD1	2.00073	0.96801	2.9132	3.03805	6.04295	3.07645
AKR1A1	1893.7	1861.48	1698.4	1514.98	1563.11	1493.11
AKR1B1	11927.4	11463.2	9421.29	12932	12839.2	10483.5
AKR1B10	62.0228	66.7927	23.3056	38.482	40.2863	20.5097
AKR1C1	76.0279	61.9526	40.7848	95.1923	98.7015	65.631
AKR1C2	1106.41	944.777	507.868	2109.42	2099.92	1263.4
AKR1C3	2327.85	2327.1	1460.48	3670.98	3672.1	2571.92
AKR1E2	6.0022	1.93602	3.88427	7.08879	3.02147	9.22936
AKR7A2	2385.88	2002.81	2057.69	1957.52	2190.57	1868.43
AKR7A3	23.0084	18.3922	10.6817	13.1649	14.1002	14.3568
AKR7L	4.00147	11.6161	5.8264	5.06342	16.1145	1.02548
AKT1	4925.81	4569.01	4421.27	5062.41	5442.68	4953.09
AKT1S1	10535.9	9762.38	7688.91	8512.63	9405.85	7899.31
AKT2	4897.8	4773.26	4657.24	4450.75	5018.67	4299.86
AKT3	16.0059	16.4562	8.7396	22.2791	24.1718	16.4078
AKTIP	158.058	167.466	167.995	193.423	184.31	205.097
ALAD	1174.43	1182.91	1067.2	1158.51	1150.17	1267.5
ALAS1	2404.88	2454.87	2094.59	2477.03	2859.32	2109.42
ALCAM	4379.61	5075.27	4777.65	4605.69	4205.89	4237.3
ALDH16A1	1096.4	1185.81	1099.25	960.025	1126	877.815
ALDH18A1	3576.31	3296.07	3836.69	3701.36	3415.27	3722.51
ALDH1A2	395.145	327.187	360.266	816.224	755.368	686.049
ALDH1A3	246.09	212.962	218.49	393.934	369.627	357.894
ALDH1B1	5172.9	5220.48	5403.02	6544.98	7071.25	5769.38
ALDH1L2	438.161	376.556	517.579	522.545	441.135	526.074
ALDH2	1773.65	1910.85	1656.64	1405.61	1444.26	1475.67
ALDH3A1	513.188	509.173	472.91	652.169	884.285	700.406
ALDH3A2	2209.81	2121.88	2402.42	2688.68	2409.12	2893.92
ALDH3B1	5955.19	5405.37	5282.61	6483.21	7386.5	6661.55
ALDH3B2	3.0011	0	2.9132	2.02537	4.02863	1.02548
ALDH4A1	772.284	613.718	677.805	404.061	360.562	455.315
ALDH5A1	441.162	442.38	441.836	471.911	395.813	483.003
ALDH6A1	556.204	520.789	559.335	380.769	217.546	525.048
ALDH7A1	2186.8	2196.41	2691.8	2518.55	2549.12	2900.07
ALDH9A1	1235.45	1315.53	1226.46	1268.89	1122.98	1316.72
ALDOA	7684.82	8635.61	6433.32	7077.65	9112.76	7074.82
ALDOC	1059.39	999.954	805.986	354.44	431.064	419.423
ALG1	2622.96	2743.34	2567.5	2429.43	2724.36	2410.91
ALG10	156.057	163.594	175.763	196.461	146.038	238.938
ALG10B	238.087	260.395	256.362	380.769	276.968	452.239
ALG11	124.046	152.946	172.85	118.484	97.6943	150.746
ALG12	2281.84	2023.14	2062.55	1603.08	1641.67	1729.99
ALG13	1013.37	989.306	979.807	1004.58	954.786	981.389
ALG14	338.124	406.564	299.089	378.744	340.419	326.104
ALG1L	7.00257	9.6801	1.94213	9.11416	5.03579	5.12742
ALG2	938.345	912.833	922.514	814.198	776.519	894.223
ALG3	5926.18	5543.79	4960.21	5267.98	5409.44	6363.13
ALG5	548.201	544.989	604.004	617.738	648.61	667.59
ALG6	235.086	209.09	243.738	274.438	184.31	299.442
ALG8	2732	2566.19	2741.32	3023.88	2537.03	3434.35
ALG9	516.19	553.701	532.145	525.583	487.464	549.66
ALKBH1	438.161	477.229	474.852	437.48	468.328	508.64
ALKBH2	416.153	356.228	502.042	418.239	531.779	537.354
ALKBH3	637.234	722.135	654.499	650.143	752.347	573.246
ALKBH4	533.196	587.582	535.058	457.733	521.708	487.105
ALKBH5	2668.98	3118.93	3137.52	2559.05	2755.58	3239.51
ALKBH6	767.282	853.784	496.215	622.801	781.554	448.137
ALKBH7	864.317	674.703	558.364	480.012	524.729	415.321
ALKBH8	192.071	223.61	271.899	181.271	215.532	215.352
ALMS1	1084.4	1108.37	1621.68	1129.14	950.757	1395.68
ALMS1-IT1	16.0059	15.4882	6.79747	13.1649	9.06442	13.3313
ALOX12-AS1	52.0191	53.2405	46.6112	59.7484	42.3006	31.79
ALOX12B	30.011	19.3602	16.5081	6.07611	16.1145	8.20388
ALOX15P1	8.00294	1.93602	1.94213	8.10148	2.01432	5.12742
ALOX5	26.0096	22.2642	12.6239	10.1268	1.00716	4.10194
ALOX5AP	43.0158	32.9123	44.6691	90.1289	60.4295	77.9368
ALOXE3	54.0198	85.1848	41.7559	22.2791	25.1789	15.3823
ALPG	8.00294	11.6161	15.5371	21.2664	25.1789	18.4587
ALPI	1.00037	2.90403	7.76854	8.10148	6.04295	15.3823
ALPK1	211.078	191.666	204.895	189.372	172.224	163.052
ALPK2	218.08	347.515	201.011	143.801	232.653	121.007
ALPK3	32.0118	24.2002	19.4213	21.2664	15.1074	13.3313
ALPL	3920.44	3498.39	3279.29	1019.77	1313.33	1778.19
ALPP	1845.68	1701.76	1698.4	2341.33	3071.83	1910.48
ALS2	913.335	941.873	966.212	750.399	721.125	772.19
ALS2CL	455.167	439.476	322.394	303.805	345.455	235.861
ALX1	184.068	219.738	170.908	177.22	212.51	171.256
ALX4	48.0176	34.8483	35.9295	35.444	34.2434	33.841
ALYREF	3072.13	4148.89	2862.71	2805.14	5840.51	3404.61
AMACR	130.048	133.585	95.1646	131.649	103.737	79.9878
AMBP	36.0132	19.3602	20.3924	34.4313	29.2076	25.6371
AMBRA1	2136.78	2212.87	2159.65	1992.96	2207.69	1934.06
AMD1	2643.97	2527.47	3199.67	3574.78	3113.12	4347.03
AMDHD1	45.0165	48.4005	37.8716	22.2791	11.0787	25.6371
AMDHD2	1101.4	1046.42	854.539	1052.18	1228.73	788.598
AMER1	548.201	469.485	709.85	542.799	544.872	687.075
AMFR	1703.63	1829.54	1617.8	1626.37	1477.5	1509.51
AMH	484.178	431.732	283.552	463.81	538.829	315.849
AMIGO1	147.054	118.097	179.647	202.537	189.346	228.683
AMIGO2	3175.17	4151.79	3096.73	1948.4	2591.42	2109.42
AMIGO3	494.181	567.254	419.501	483.051	556.958	458.392
AMMECR1	835.307	978.658	1176.93	1159.52	1027.3	1434.65
AMMECR1L	1192.44	1359.09	1353.67	1211.17	1280.1	1257.24
AMN	9.00331	9.6801	5.8264	6.07611	14.1002	7.17839
AMN1	191.07	178.114	207.808	187.347	159.131	242.014
AMOT	302.111	289.435	293.262	378.744	329.341	348.665
AMOTL1	1772.65	1607.86	2329.59	2069.93	1708.14	2406.81
AMOTL2	4933.81	4851.66	3939.62	4845.7	6085.25	3240.53
AMPD2	5205.91	4999.77	4167.82	3310.47	4097.12	3315.39
AMPD3	157.058	142.297	140.805	273.425	253.804	227.658
AMT	88.0323	68.7287	58.264	55.6976	41.2935	47.1723
AMTN	52.0191	47.4325	59.2351	280.514	258.84	223.556
AMY2B	35.0129	37.7524	30.1031	40.5074	15.1074	23.5861
AMZ1	8.00294	15.4882	10.6817	16.203	12.0859	10.2548
AMZ2	2408.88	2209.97	2113.04	2453.73	2455.45	2111.47
AMZ2P1	108.04	90.9929	80.5986	103.294	117.837	103.574
ANAPC1	2613.96	2659.12	3437.58	3346.92	2923.78	3570.74
ANAPC10	166.061	197.474	201.011	232.917	198.41	190.74
ANAPC11	1177.43	995.114	1063.32	1166.61	1287.15	1057.27
ANAPC13	1557.57	1585.6	1510.98	1495.74	1399.95	1523.87
ANAPC15	1924.71	2075.41	1683.83	2242.08	2576.31	1627.44
ANAPC16	1894.7	1874.07	2066.43	1935.24	1842.09	1993.54
ANAPC2	3134.15	2944.69	2665.58	2856.78	3153.41	2413.99
ANAPC4	466.171	383.332	451.546	541.786	440.128	494.284
ANAPC5	3763.38	3952.38	3740.55	4045.67	4114.24	3790.19
ANAPC7	2316.85	2168.34	2518.95	2691.72	2509.84	2604.73
ANG	47.0173	45.4964	25.2477	74.9387	87.6227	85.1152
ANGEL1	820.301	731.815	875.903	700.778	599.259	799.878
ANGEL2	480.176	526.597	542.827	523.558	532.786	609.138
ANGPT1	753.277	710.519	629.252	377.731	394.806	480.952
ANGPT4	25.0092	26.1363	12.6239	0	1.00716	2.05097
ANGPTL1	0	1.93602	0.971067	7.08879	3.02147	1.02548
ANGPTL2	1604.59	1439.43	853.568	198.486	174.238	155.874
ANGPTL4	53.0195	18.3922	54.3798	21.2664	10.0716	29.7391
ANK1	35.0129	30.9763	30.1031	26.3298	54.3865	48.1978
ANK2	16.0059	16.4562	22.3345	15.1903	19.136	30.7645
ANK3	327.12	336.867	372.89	415.201	343.441	404.041
ANKAR	51.0187	49.3685	48.5534	46.5835	51.365	47.1723
ANKDD1A	32.0118	33.8803	19.4213	29.3679	22.1575	34.8665
ANKEF1	312.115	319.443	352.497	270.387	207.475	266.626
ANKFN1	42.0154	31.9443	10.6817	44.5581	36.2577	28.7136
ANKFY1	4126.52	4072.42	4517.4	3605.16	3344.77	4050.66
ANKH	24945.2	29821.5	27077.2	12905.7	12981.3	16207.8
ANKHD1	129.047	166.498	159.255	175.194	125.895	151.772
ANKHD1-EIF4EBP3	201.074	266.203	191.3	222.791	207.475	211.25
ANKIB1	2543.93	2491.66	3076.34	2712.98	2275.17	3120.55
ANKLE1	371.136	277.819	366.092	490.139	459.264	492.233
ANKLE2	4206.54	4557.39	4693.17	4099.35	4735.66	4239.35
ANKMY1	214.079	198.442	268.015	255.196	278.983	255.346
ANKMY2	653.24	683.415	637.02	642.042	658.681	735.272
ANKRA2	486.179	424.956	359.295	256.209	231.646	218.428
ANKRD1	82.0301	120.033	74.7722	56.7103	102.73	43.0704
ANKRD10	725.266	628.238	654.499	1000.53	970.9	1008.05
ANKRD11	4868.79	4664.84	5967.21	4626.96	5554.48	4875.15
ANKRD12	528.194	666.959	794.333	495.203	454.228	687.075
ANKRD13A	1018.37	993.178	1019.62	1342.82	1276.07	1284.93
ANKRD13B	2356.87	2047.34	2407.28	2820.33	3096	2634.47
ANKRD13C	1060.39	1259.38	1255.59	1008.63	1100.82	1181.36
ANKRD13D	1603.59	1592.38	1304.14	1049.14	1206.58	934.216
ANKRD16	211.078	235.226	227.23	233.93	252.797	209.199
ANKRD17	4363.6	4628.05	5615.68	4233.02	3953.09	5309.96
ANKRD18A	148.054	146.169	196.156	275.45	196.396	228.683
ANKRD18B	283.104	238.13	349.584	391.909	383.727	393.786
ANKRD18CP	61.0224	56.1446	45.6402	64.8118	73.5225	58.4526
ANKRD2	3.0011	3.87204	2.9132	3.03805	11.0787	1.02548
ANKRD20A12P	37.0136	26.1363	29.132	14.1776	6.04295	10.2548
ANKRD20A19P	10.0037	6.77607	1.94213	8.10148	10.0716	1.02548
ANKRD20A5P	4.00147	6.77607	3.88427	2.02537	0	3.07645
ANKRD20A9P	6.0022	5.80806	3.88427	10.1268	12.0859	9.22936
ANKRD23	53.0195	56.1446	33.9874	59.7484	52.3722	34.8665
ANKRD24	29.0107	20.3282	25.2477	10.1268	7.0501	12.3058
ANKRD26	480.176	413.34	648.673	605.585	452.214	615.291
ANKRD27	1172.43	1237.12	1489.62	1218.26	1331.46	1248.01
ANKRD28	1733.64	2077.35	2119.84	1720.55	1909.57	1875.61
ANKRD29	53.0195	36.7844	63.1194	176.207	153.088	194.842
ANKRD30B	37.0136	36.7844	25.2477	53.6723	74.5297	26.6626
ANKRD31	2.00073	8.71209	3.88427	1.01268	4.02863	8.20388
ANKRD33B	345.127	343.643	421.443	440.518	464.3	363.022
ANKRD34A	766.281	734.719	823.465	650.143	766.447	919.86
ANKRD36	53.0195	92.9289	79.6275	132.662	151.074	119.982
ANKRD36B	30.011	30.0083	29.132	45.5708	43.3078	50.2487
ANKRD36BP2	5.00184	1.93602	2.9132	9.11416	6.04295	7.17839
ANKRD36C	31.0114	44.5284	40.7848	76.964	45.3221	57.4271
ANKRD37	56.0206	44.5284	59.2351	52.6596	44.3149	53.3252
ANKRD39	256.094	243.938	202.953	247.095	392.792	206.122
ANKRD40	2214.81	2602.01	2421.84	2279.55	2524.94	2912.38
ANKRD42	361.133	482.069	417.559	287.602	240.711	337.384
ANKRD44	342.126	377.524	421.443	320.008	274.954	413.27
ANKRD46	149.055	140.361	165.081	169.118	165.174	299.442
ANKRD49	347.127	375.588	305.886	427.353	369.627	422.5
ANKRD50	1095.4	1151.93	1337.16	1046.1	926.585	1271.6
ANKRD52	5429.99	5760.62	5306.88	5866.48	6193.01	6172.39
ANKRD53	6.0022	6.77607	8.7396	15.1903	12.0859	10.2548
ANKRD54	1165.43	1157.74	1019.62	1022.81	1201.54	1001.9
ANKRD61	0	5.80806	5.8264	3.03805	3.02147	2.05097
ANKRD63	15.0055	24.2002	16.5081	38.482	39.2792	25.6371
ANKRD9	695.255	628.238	698.197	1054.2	1056.51	1038.82
ANKS1A	1492.55	1422.01	1622.65	1691.18	1577.21	1601.81
ANKS1B	53.0195	46.4645	41.7559	85.0655	76.544	87.1662
ANKS3	650.239	617.59	579.727	554.951	618.395	437.882
ANKS6	820.301	746.335	874.931	1220.28	1087.73	1200.84
ANKZF1	1634.6	1551.72	1333.28	1377.25	1336.5	1244.94
ANLN	5008.84	5061.72	6285.72	9792.66	8985.86	8997.6
ANO10	2859.05	2890.48	2170.34	2334.24	2346.68	2464.24
ANO2	47.0173	53.2405	49.5244	107.345	100.716	65.631
ANO3	10.0037	7.74408	8.7396	30.3805	11.0787	17.4332
ANO4	355.13	323.315	408.819	427.353	337.398	427.627
ANO6	3283.21	3495.48	3688.11	3202.11	3188.66	3419.99
ANO7	121.044	121.969	124.297	119.497	169.203	152.797
ANO8	514.189	431.732	405.906	668.372	773.497	569.144
ANO9	61.0224	63.8886	47.5823	42.5327	38.272	32.8155
ANOS1	563.207	507.237	595.264	276.463	198.41	275.855
ANP32A	6849.52	6995.81	8164.73	10010.4	9669.72	8843.78
ANP32A-IT1	5.00184	1.93602	5.8264	4.05074	6.04295	11.2803
ANP32AP1	20.0073	6.77607	20.3924	21.2664	21.1503	22.5607
ANP32B	7156.63	7665.67	10012.7	11936.5	13087	10577.9
ANP32C	12.0044	4.84005	10.6817	7.08879	19.136	16.4078
ANP32E	3035.11	3503.23	4167.82	4712.02	4482.86	5051.54
ANPEP	11223.1	9652.02	12276.2	2815.26	2616.6	2330.93
ANTKMT	368.135	286.531	273.841	329.122	324.305	275.855
ANTXR1	12402.6	12824.2	16314.9	11839.3	12728.5	18442.3
ANTXR2	615.226	690.191	590.409	127.598	129.923	195.868
ANXA1	6202.28	6590.21	5789.5	8190.59	8764.29	7382.46
ANXA10	191.07	176.178	117.499	141.776	130.931	145.619
ANXA11	7264.67	7146.81	7589.86	6583.46	7594.98	6524.13
ANXA2	60229.1	62584.7	55892.7	66282.2	73163	61700.3
ANXA2P1	3.0011	4.84005	0	4.05074	5.03579	5.12742
ANXA2P2	3952.45	3728.77	3310.37	3742.88	4453.65	4168.59
ANXA2P3	1.00037	3.87204	0	2.02537	4.02863	5.12742
ANXA2R	30.011	40.6564	29.132	32.4059	34.2434	43.0704
ANXA3	1511.56	1431.69	1994.57	2837.54	2800.91	2890.84
ANXA4	1137.42	1109.34	961.356	872.934	880.256	909.605
ANXA5	14835.4	16458.1	14857.3	16532.1	15555.6	17298.9
ANXA6	8808.23	9079.93	8806.61	8610.86	9362.54	8187.47
ANXA7	2545.93	2631.05	2312.11	2392.97	2598.47	2398.61
ANXA8	75.0275	99.705	69.9168	64.8118	123.88	73.8349
ANXA8L1	131.048	152.946	116.528	132.662	171.217	107.676
ANXA9	12.0044	21.2962	19.4213	24.3044	20.1432	26.6626
AOAH	3.0011	3.87204	0.971067	2.02537	4.02863	2.05097
AOC1	9.00331	14.5201	17.4792	23.2917	29.2076	35.892
AOC2	50.0184	48.4005	39.8138	27.3425	26.1861	14.3568
AOC3	12.0044	14.5201	11.6528	6.07611	7.0501	2.05097
AOPEP	1132.42	1229.37	896.295	789.894	916.514	590.679
AOX1	49.018	48.4005	53.4087	118.484	115.823	69.733
AP1AR	344.126	394.948	479.707	414.188	391.784	485.054
AP1B1	6340.33	6287.22	5995.37	5916.1	6968.52	5388.92
AP1G1	3175.17	3635.84	3544.4	3100.84	2728.39	3190.28
AP1G2	2001.74	1898.27	1459.51	1548.39	1690.01	1338.26
AP1M1	2927.07	2631.05	2412.13	2504.37	2889.54	2231.45
AP1M2	409.15	396.884	263.159	571.154	758.39	371.225
AP1S1	3696.36	3755.88	2899.61	3038.05	2917.74	2875.46
AP1S2	505.185	578.87	745.78	683.562	523.722	910.63
AP1S3	252.093	225.546	370.948	412.163	421.999	620.418
AP2A1	7596.79	7744.08	6669.29	5779.39	6786.23	5342.77
AP2A2	2216.81	1902.14	2513.12	2409.18	2461.49	2539.1
AP2B1	14874.5	15452.3	15940.1	13782.6	12479.7	15023.3
AP2M1	25858.5	25354.1	21389.7	21611.7	25035.9	18460.8
AP2S1	4318.59	4122.75	3736.67	3511.99	4350.92	3204.64
AP3B1	2881.06	3077.3	3167.62	2959.06	2740.48	3042.61
AP3B2	11.004	11.6161	6.79747	0	2.01432	2.05097
AP3D1	8597.16	7585.32	9599.97	8515.66	9597.21	8140.3
AP3M1	2892.06	2794.64	2897.66	3280.09	2767.67	3386.15
AP3M2	431.158	397.852	415.617	466.848	420.992	484.029
AP3S1	1780.65	1774.36	1594.49	1664.85	1608.43	1655.13
AP3S2	80.0294	71.6327	78.6564	88.1036	66.4724	79.9878
AP4B1	562.206	613.718	495.244	454.695	522.715	424.551
AP4E1	702.258	870.241	864.25	795.97	681.846	857.305
AP4M1	684.251	562.414	562.248	626.852	612.352	595.807
AP4S1	191.07	186.826	172.85	165.068	183.303	171.256
AP5B1	2203.81	2161.57	1803.27	1813.72	2071.72	1628.47
AP5M1	894.328	980.594	914.745	959.012	737.24	1111.63
AP5S1	492.181	500.461	404.935	457.733	642.567	439.933
AP5Z1	1879.69	1991.2	1190.53	1287.12	1555.05	919.86
APAF1	402.148	375.588	431.154	481.025	404.877	569.144
APBA1	2.00073	1.93602	2.9132	3.03805	0	3.07645
APBA3	1018.37	801.512	807.928	763.564	744.29	655.285
APBB1	1686.62	1594.31	1455.63	1181.8	1459.37	1200.84
APBB2	742.273	938.969	1208.01	632.928	706.018	688.1
APBB3	814.299	638.886	445.72	466.848	434.085	376.353
APC	2043.75	2542.96	2656.84	2291.71	2269.13	2261.19
APC2	63.0231	66.7927	50.4955	56.7103	81.5798	64.6055
APCDD1	5.00184	0.96801	7.76854	2.02537	4.02863	2.05097
APCDD1L	236.087	331.059	167.995	255.196	426.028	171.256
APCDD1L-DT	226.083	216.834	181.59	365.579	371.641	217.403
APEH	5641.07	5090.76	5433.12	4782.91	5006.58	5125.37
APEX1	10191.7	10079.9	10213.7	10680.8	10640.6	10843.5
APEX2	2548.94	2477.14	2467.48	2568.17	2740.48	2830.34
APH1A	4511.66	4579.65	4136.75	4083.14	4530.2	4444.45
APH1B	238.087	246.842	213.635	188.359	160.138	164.078
API5	2708.99	2856.6	3148.2	3832	3319.59	3579.97
APIP	551.202	506.269	553.508	643.055	545.88	605.036
APLF	41.0151	30.9763	34.9584	32.4059	23.1646	30.7645
APLN	44.0162	77.4408	54.3798	88.1036	97.6943	104.599
APLNR	11.004	23.2322	16.5081	2.02537	2.01432	6.15291
APLP1	3310.22	3114.09	2269.38	1360.04	1327.43	1641.8
APLP2	11969.4	12173.7	12814.2	9683.29	9685.84	10889.6
APMAP	3645.34	3369.64	3101.59	3286.16	3115.14	3109.27
APOBEC3B	200.073	204.25	245.68	233.93	276.968	268.677
APOBEC3C	879.323	915.737	643.818	166.08	150.067	154.848
APOBEC3F	11.004	6.77607	7.76854	0	1.00716	3.07645
APOBEC3H	25.0092	19.3602	2.9132	3.03805	0	2.05097
APOBR	10.0037	13.5521	8.7396	2.02537	2.01432	0
APOC1	79.029	94.8649	82.5407	65.8245	100.716	94.3446
APOC1P1	1.00037	6.77607	0.971067	2.02537	5.03579	0
APOE	201.074	227.482	226.259	84.0528	130.931	128.186
APOL1	10.0037	7.74408	11.6528	8.10148	14.1002	5.12742
APOL2	656.241	862.497	642.846	589.382	736.232	487.105
APOL4	4.00147	6.77607	0.971067	0	0	1.02548
APOL6	13.0048	14.5201	11.6528	8.10148	14.1002	23.5861
APOLD1	94.0345	94.8649	105.846	106.332	83.5941	142.542
APOM	82.0301	94.8649	69.9168	49.6215	70.501	61.5291
APOO	634.233	533.373	551.566	578.243	532.786	562.991
APOOL	791.291	922.513	831.233	1008.63	851.048	1120.85
APP	23508.6	23443.3	24535	20658.8	21260.1	21860.3
APPBP2	1211.44	1302.94	1204.12	1160.54	965.864	1370.05
APPL1	1265.46	1421.04	1734.33	1740.8	1667.85	1983.29
APPL2	662.243	719.231	595.264	612.674	693.932	636.826
APRT	3261.2	2941.78	2665.58	2847.67	3367.94	2456.04
APTR	206.076	185.858	134.978	168.106	164.167	134.338
APTX	1178.43	1096.75	1129.35	1097.75	1098.81	1116.75
AQP1	780.287	812.16	925.427	1046.1	1375.78	1123.93
AQP11	23.0084	19.3602	12.6239	29.3679	21.1503	19.4842
AQP3	1311.48	1100.63	1087.6	3622.37	3848.35	3200.54
AQP5	4.00147	1.93602	3.88427	15.1903	9.06442	11.2803
AQP6	15.0055	4.84005	4.85534	12.1522	6.04295	8.20388
AQP7	1.00037	6.77607	3.88427	2.02537	2.01432	5.12742
AQR	3222.18	3510.97	3664.81	4133.78	3794.97	3635.34
AR	476.175	429.796	576.814	359.503	325.312	422.5
ARAF	5063.86	5011.39	4140.63	3716.55	4324.74	3596.37
ARAP1	3442.26	3245.74	3245.31	3273	3629.8	2982.11
ARAP2	220.081	211.026	352.497	265.323	208.482	248.167
ARAP3	2364.87	1884.71	2092.65	2154.99	2001.22	1929.96
ARC	58.0213	38.7204	72.83	57.723	79.5655	73.8349
ARCN1	5309.95	6082	5637.04	5637.61	4701.41	6170.34
AREG	10.0037	10.6481	7.76854	1.01268	5.03579	9.22936
AREL1	2131.78	2488.75	2303.37	1990.94	1960.94	2044.82
ARF1	18904.9	18402.8	17574.4	16766	18951.7	16504.1
ARF3	10305.8	10854.3	9685.42	9505.06	10234.7	10553.3
ARF4	11511.2	11987.8	10603.1	9761.27	8472.21	11260.8
ARF4-AS1	14.0051	16.4562	11.6528	3.03805	14.1002	5.12742
ARF5	4955.82	5104.31	4357.18	3986.94	4787.02	3982.98
ARF6	3003.1	3161.52	3385.14	2237.02	2687.1	2740.09
ARFGAP1	5752.11	6055.87	4560.13	4054.79	4402.29	3478.44
ARFGAP2	2681.98	2803.36	2066.43	2063.85	2392	1791.52
ARFGAP3	1282.47	1245.83	1287.64	1236.49	1019.24	1416.19
ARFGEF1	1125.41	1196.46	1429.41	1213.2	1183.41	1232.63
ARFGEF2	1806.66	1843.09	2158.68	1889.67	1851.16	2077.63
ARFGEF3	127.047	146.169	210.722	189.372	163.16	236.887
ARFIP1	705.259	774.408	813.754	744.323	702.996	834.744
ARFIP2	3561.31	4055.96	3178.3	3423.89	3914.82	3091.84
ARFRP1	905.332	903.153	799.188	765.589	850.041	646.055
ARG2	60.022	35.8164	78.6564	105.319	69.4939	115.88
ARGLU1	1733.64	1692.08	1581.87	2245.12	2242.94	1856.13
ARHGAP1	5134.89	6417.9	4740.75	4085.17	4644	3937.86
ARHGAP10	514.189	531.437	573.901	508.368	521.708	500.436
ARHGAP11A	1561.57	1694.98	2037.3	2569.18	2383.94	2667.29
ARHGAP11B	171.063	159.722	168.966	348.363	251.789	311.747
ARHGAP12	556.204	606.942	614.686	498.241	463.293	638.877
ARHGAP17	7690.82	7893.15	6356.61	9696.45	10649.7	9009.91
ARHGAP18	562.206	604.038	697.226	530.647	578.109	708.61
ARHGAP19	181.066	196.506	223.345	211.651	212.51	240.989
ARHGAP20	21.0077	19.3602	33.9874	14.1776	13.0931	27.6881
ARHGAP21	3408.25	3555.5	4370.77	5430.01	5018.67	5665.8
ARHGAP22	355.13	335.899	479.707	326.084	356.534	311.747
ARHGAP23	10297.8	9440.03	8939.64	9690.38	11225.8	8476.66
ARHGAP24	256.094	293.307	201.982	88.1036	76.544	91.2681
ARHGAP25	6.0022	8.71209	4.85534	12.1522	11.0787	12.3058
ARHGAP26	311.114	392.044	475.823	166.08	183.303	367.123
ARHGAP27	730.268	680.511	596.235	579.256	672.781	466.595
ARHGAP27P1	119.044	120.033	67.9747	46.5835	68.4867	39.9939
ARHGAP27P1-BPTFP1-KPNA2P3	292.107	301.051	193.242	109.37	117.837	103.574
ARHGAP28	78.0287	94.8649	101.962	99.2431	106.759	102.548
ARHGAP29	995.365	1041.58	1259.47	2713.99	2538.04	2698.05
ARHGAP30	54.0198	42.5924	53.4087	3.03805	6.04295	6.15291
ARHGAP31	730.268	938.001	861.337	420.264	610.338	518.895
ARHGAP31-AS1	8.00294	8.71209	12.6239	9.11416	8.05726	8.20388
ARHGAP32	1361.5	1206.14	1417.76	1304.34	1161.25	1451.06
ARHGAP33	363.133	362.036	172.85	314.945	359.555	207.148
ARHGAP35	5026.85	4835.21	5671.03	5206.21	5546.42	5941.66
ARHGAP39	753.277	714.391	753.548	719.006	883.277	649.132
ARHGAP4	73.0268	81.3128	35.9295	27.3425	33.2362	32.8155
ARHGAP40	10.0037	8.71209	6.79747	4.05074	1.00716	4.10194
ARHGAP42	928.341	953.489	1007	1333.71	1182.4	1318.77
ARHGAP44	637.234	558.542	642.846	532.672	497.536	568.118
ARHGAP45	2120.78	2064.76	2364.55	1191.93	1334.48	1182.38
ARHGAP5	1866.69	2088.96	2505.35	1541.31	1533.9	2055.07
ARHGAP5-AS1	126.046	86.1529	92.2514	61.7738	43.3078	84.0897
ARHGAP6	5.00184	4.84005	4.85534	6.07611	7.0501	8.20388
ARHGDIA	25422.3	26921.3	21352.8	23643.1	31097	20180.5
ARHGDIB	59.0217	97.769	64.0904	80.0021	90.6442	92.2936
ARHGEF1	2543.93	2608.79	2394.65	2383.86	2850.26	2234.53
ARHGEF10	1634.6	1478.15	1986.8	2086.13	2249.99	2300.16
ARHGEF10L	773.284	642.758	574.872	1079.52	1463.4	904.477
ARHGEF11	1920.71	2144.14	1907.18	2176.26	2371.86	2018.15
ARHGEF12	3010.11	3445.15	3840.57	2635.01	2397.04	3029.28
ARHGEF16	254.093	216.834	292.291	324.059	364.591	318.926
ARHGEF17	2928.08	2430.67	2240.25	3361.1	3980.29	2734.97
ARHGEF18	1707.63	1548.82	1662.47	1434.97	1615.48	1359.79
ARHGEF19	880.323	871.209	594.293	550.9	559.98	379.429
ARHGEF2	2308.85	2434.54	2615.08	2178.28	2283.23	2445.78
ARHGEF25	957.352	943.809	725.387	686.6	724.146	640.928
ARHGEF26	270.099	319.443	302.002	326.084	305.169	330.206
ARHGEF28	225.083	238.13	273.841	329.122	337.398	318.926
ARHGEF3	754.277	717.295	798.217	481.025	483.436	481.978
ARHGEF33	93.0342	109.385	108.76	154.941	162.152	153.823
ARHGEF34P	98.036	75.5047	92.2514	59.7484	57.408	67.682
ARHGEF35	38.014	34.8483	47.5823	26.3298	32.229	28.7136
ARHGEF37	49.018	76.4728	38.8427	58.7357	88.6299	48.1978
ARHGEF39	703.258	733.751	713.734	1016.74	1179.38	932.166
ARHGEF4	998.367	769.568	1316.77	675.461	644.581	815.26
ARHGEF40	2373.87	2192.54	1859.59	2651.21	2498.76	2336.05
ARHGEF5	329.121	401.724	337.931	263.298	343.441	310.722
ARHGEF6	20.0073	21.2962	6.79747	4.05074	1.00716	17.4332
ARHGEF7	1744.64	1713.38	1805.21	1834.98	1979.07	1875.61
ARHGEF9	4.00147	4.84005	1.94213	2.02537	3.02147	1.02548
ARID1A	3343.23	3470.31	3782.31	3640.6	4036.69	4394.2
ARID1B	2984.1	3167.33	3559.93	3002.61	3285.35	3247.71
ARID2	1625.6	1828.57	2084.88	1746.88	1610.45	1892.02
ARID3A	1022.38	833.456	978.836	707.866	782.562	635.8
ARID3B	464.17	435.604	406.877	501.279	463.293	437.882
ARID3C	12.0044	5.80806	21.3635	22.2791	25.1789	17.4332
ARID4A	483.177	603.07	639.933	530.647	549.908	552.736
ARID4B	1284.47	1479.12	1742.09	1289.15	1161.25	1419.27
ARID5A	446.164	515.949	436.98	373.681	468.328	290.212
ARID5B	1281.47	1425.88	1404.16	1428.9	1456.35	1438.75
ARIH1	2685.99	2861.44	2764.63	2700.83	2300.35	3073.38
ARIH2	3500.29	3401.59	3891.07	3329.71	3534.12	3794.29
ARIH2OS	27.0099	32.9123	17.4792	17.2156	17.1217	11.2803
ARL1	1355.5	1287.45	1259.47	1170.66	1025.29	1203.92
ARL10	557.205	605.974	725.387	690.651	660.696	895.248
ARL13A	14.0051	18.3922	13.5949	15.1903	19.136	7.17839
ARL13B	530.195	599.198	791.42	619.763	740.261	795.776
ARL14EP	530.195	509.173	561.277	502.292	451.207	582.475
ARL14EPL	2.00073	0	3.88427	12.1522	6.04295	4.10194
ARL15	698.256	861.529	713.734	934.708	715.082	960.879
ARL16	968.356	1081.27	832.205	907.365	955.793	803.98
ARL17A	205.075	200.378	172.85	356.465	220.568	295.34
ARL17B	60.022	36.7844	42.727	37.4693	33.2362	60.5036
ARL2	4480.65	3841.06	3772.6	3547.43	4010.5	3604.58
ARL2-SNX15	25.0092	18.3922	22.3345	25.3171	21.1503	12.3058
ARL2BP	1231.45	1436.53	1140.03	1729.67	1701.09	1601.81
ARL3	750.275	791.832	772.969	851.668	789.612	821.413
ARL4A	833.306	817.968	700.139	1156.49	1009.17	984.465
ARL4C	236.087	220.706	213.635	96.205	126.902	137.415
ARL4D	427.157	451.092	379.687	288.615	326.319	301.492
ARL5A	1085.4	1164.52	1280.84	1505.86	1210.6	1634.62
ARL5B	578.212	744.399	831.233	759.513	643.574	1017.28
ARL6	254.093	297.179	275.783	276.463	223.589	322.002
ARL6IP1	5962.19	6618.28	7158.71	8079.2	7336.14	8807.89
ARL6IP4	2391.88	2414.22	2287.83	2286.64	2533	1910.48
ARL6IP5	3856.42	4048.22	3822.12	4170.23	4006.47	4119.37
ARL6IP6	518.19	515.949	567.103	758.501	707.025	772.19
ARL8A	1282.47	1396.84	1146.83	1299.27	1513.76	1223.4
ARL8B	2630.97	2950.49	2702.48	2875.01	2576.31	3083.63
ARLNC1	14.0051	14.5201	3.88427	7.08879	7.0501	13.3313
ARMC1	1020.37	1061.91	1204.12	1223.32	1039.39	1465.42
ARMC10	1328.49	1198.4	1556.62	1373.2	1119.96	1481.83
ARMC12	14.0051	10.6481	7.76854	5.06342	3.02147	2.05097
ARMC2	103.038	94.8649	95.1646	119.497	85.6084	98.4465
ARMC3	1.00037	2.90403	5.8264	2.02537	4.02863	3.07645
ARMC4	160.059	142.297	155.371	215.702	177.26	203.046
ARMC5	1162.43	1207.11	961.356	845.592	1044.42	718.865
ARMC6	1885.69	1795.66	1984.86	1666.88	2059.64	1705.38
ARMC7	793.291	780.216	700.139	724.069	862.127	653.234
ARMC8	667.245	774.408	830.262	751.412	664.724	795.776
ARMC9	1098.4	1085.14	998.257	1349.91	1630.59	1137.26
ARMCX1	171.063	221.674	146.631	187.347	174.238	156.899
ARMCX2	4450.63	4395.73	5040.81	4487.21	4387.18	5748.87
ARMCX3	1900.7	1903.11	2044.1	1695.23	1482.54	2308.37
ARMCX4	110.04	118.097	118.47	141.776	168.195	167.154
ARMCX5	450.165	456.901	449.604	397.985	438.114	350.716
ARMCX5-GPRASP2	89.0327	80.3448	100.02	67.8499	68.4867	88.1917
ARMCX6	787.289	736.655	648.673	594.446	729.182	551.711
ARMH1	129.047	108.417	79.6275	22.2791	20.1432	16.4078
ARMH3	832.306	898.313	863.279	755.463	696.953	769.113
ARMH4	28.0103	48.4005	25.2477	14.1776	11.0787	12.3058
ARMT1	575.211	571.126	599.148	686.6	605.302	700.406
ARNT	3145.15	3093.76	3344.36	3388.44	3207.8	3619.96
ARNT2	40.0147	30.0083	23.3056	0	0	0
ARNTL	1321.49	1304.88	1364.35	1103.83	1034.35	1176.23
ARNTL2	396.145	438.508	598.177	702.803	541.851	794.751
ARPC1A	3939.45	3959.16	3844.45	4298.85	4210.93	4335.75
ARPC1B	4570.68	4097.58	4022.16	3681.11	4197.83	3246.68
ARPC2	12001.4	12020.7	11906.3	10352.7	11690.1	9982.07
ARPC3	4007.47	3982.39	3375.43	3525.15	3457.57	3217.97
ARPC4	6839.51	7228.13	6411.96	6912.58	7695.69	5915
ARPC5	4399.62	4851.66	4322.22	7296.39	6808.39	6563.1
ARPC5L	1381.51	1532.36	1347.84	1325.6	1599.37	1348.51
ARPIN	905.332	898.313	1061.38	1301.3	1127.01	1581.3
ARPIN-AP3S2	3.0011	2.90403	4.85534	7.08879	1.00716	6.15291
ARPP19	3433.26	4606.76	4676.66	4491.26	4075.97	6582.59
ARRB1	338.124	314.603	392.311	332.161	273.947	350.716
ARRB2	1621.6	1585.6	1861.54	2653.23	2591.42	2554.48
ARRDC1	827.304	760.856	645.76	1023.82	1100.82	864.484
ARRDC1-AS1	1056.39	974.786	917.658	1064.33	1080.68	877.815
ARRDC2	836.307	788.928	841.915	544.824	633.502	468.646
ARRDC3	1121.41	1156.77	1365.32	2067.9	1372.76	2323.75
ARRDC3-AS1	19.007	22.2642	15.5371	9.11416	19.136	10.2548
ARRDC4	32.0118	39.6884	45.6402	23.2917	22.1575	23.5861
ARSA	2616.96	2213.84	1860.56	1531.18	1556.06	1415.17
ARSB	2151.79	2414.22	2144.12	1860.3	1760.51	2377.07
ARSG	512.188	448.188	600.119	289.628	272.94	397.888
ARSI	311.114	263.299	163.139	324.059	369.627	107.676
ARSJ	775.285	839.264	1137.12	637.991	805.726	875.764
ARSK	567.208	514.981	688.487	565.078	455.235	774.241
ARSL	4.00147	0.96801	0.971067	3.03805	4.02863	1.02548
ART5	14.0051	13.5521	6.79747	1.01268	3.02147	1.02548
ARTN	79.029	60.0166	66.0326	136.712	174.238	86.1407
ARV1	699.257	572.094	607.888	722.044	634.509	774.241
ARVCF	60.022	49.3685	49.5244	52.6596	74.5297	81.0133
AS3MT	4.00147	1.93602	2.9132	7.08879	4.02863	5.12742
ASAH1	2722	2531.35	2439.32	2061.83	1972.01	2296.06
ASAH2	23.0084	36.7844	20.3924	28.3552	34.2434	35.892
ASAH2B	202.074	238.13	239.854	255.196	155.102	303.543
ASAP1	2932.08	3479.99	3730.84	2985.39	3199.74	3231.3
ASAP2	1028.38	1049.32	1443.01	991.418	1001.11	1145.47
ASAP3	1556.57	1390.06	1053.61	925.594	977.95	790.649
ASB1	1323.49	1218.72	1367.26	1254.72	1334.48	1450.04
ASB13	893.328	828.616	1137.12	946.86	1080.68	1048.05
ASB16-AS1	591.217	602.102	388.427	452.67	423.006	342.512
ASB2	6.0022	2.90403	7.76854	12.1522	16.1145	17.4332
ASB3	90.0331	69.6967	100.991	86.0782	78.5583	110.752
ASB4	1.00037	0	1.94213	3.03805	2.01432	9.22936
ASB6	2788.02	3127.64	2648.1	2060.81	2563.22	2055.07
ASB7	572.21	689.223	717.619	583.306	554.944	677.845
ASB8	792.291	829.584	781.709	776.729	740.261	742.451
ASB9	206.076	179.082	171.879	240.006	217.546	224.581
ASCC1	1079.4	990.274	1019.62	986.355	908.456	1054.2
ASCC2	3308.21	3422.88	2942.33	3195.02	3540.16	2777.01
ASCC3	3649.34	3890.43	4305.71	3327.68	2874.43	3516.39
ASCL5	19.007	11.6161	5.8264	4.05074	7.0501	5.12742
ASF1A	798.293	1003.83	868.134	1161.55	1058.52	1121.88
ASF1B	3460.27	3567.12	3576.44	5021.9	5634.04	5299.7
ASGR1	8.00294	19.3602	10.6817	6.07611	4.02863	9.22936
ASGR2	8.00294	5.80806	18.4503	0	0	0
ASH1L	3477.28	3213.79	4259.1	3382.37	3019.46	3761.48
ASH1L-AS1	65.0239	75.5047	52.4376	78.9894	71.5082	51.2742
ASH2L	1019.37	1188.72	985.633	1069.39	1157.22	1207
ASIC1	6325.32	5614.46	5153.45	2919.57	2893.56	3302.06
ASIC3	82.0301	69.6967	47.5823	66.8372	77.5512	55.3762
ASIC4	4.00147	4.84005	0.971067	2.02537	0	1.02548
ASL	1103.41	1117.08	951.646	841.541	1117.95	596.832
ASNS	111.041	97.769	113.615	121.522	98.7015	89.2172
ASNSD1	1007.37	1060.94	1097.31	1391.43	1148.16	1439.78
ASPG	10.0037	10.6481	6.79747	7.08879	14.1002	5.12742
ASPH	15146.6	15345.9	16638.3	19222.8	18593.1	20239
ASPHD1	1178.43	1164.52	982.72	1006.61	1057.52	821.413
ASPHD2	85.0312	50.3365	76.7143	92.1543	59.4223	82.0388
ASPM	2838.04	2651.38	4380.48	6039.65	5228.16	6305.7
ASPRV1	6.0022	3.87204	4.85534	6.07611	5.03579	5.12742
ASPSCR1	980.36	945.745	769.085	908.378	1032.34	831.668
ASRGL1	170.062	170.37	211.693	213.676	213.517	251.244
ASS1	344.126	289.435	371.919	362.541	327.326	363.022
ASTE1	208.076	233.29	249.564	221.778	231.646	263.55
ASTL	11.004	10.6481	3.88427	4.05074	10.0716	5.12742
ASTN2	236.087	195.538	200.04	113.421	96.6871	102.548
ASXL1	4237.56	4282.47	4504.78	4483.15	5277.51	4312.16
ASXL2	1736.64	1830.51	2425.73	2011.19	1931.73	2482.7
ASZ1	4.00147	1.93602	0	3.03805	14.1002	5.12742
ATAD1	1628.6	1689.18	1930.48	1905.87	1714.18	2196.59
ATAD2	1794.66	2001.84	2644.22	3114	3151.4	3783.01
ATAD2B	329.121	364.94	477.765	377.731	337.398	412.245
ATAD3A	2597.95	2719.14	2700.54	2594.5	3246.07	2362.72
ATAD3B	1262.46	1220.66	1086.62	1213.2	1360.67	964.981
ATAD5	370.136	398.82	552.537	740.272	676.81	770.139
ATAT1	701.257	609.846	511.752	619.763	574.08	529.15
ATE1	772.284	862.497	994.373	936.733	799.683	1132.14
ATE1-AS1	7.00257	4.84005	6.79747	11.1395	3.02147	2.05097
ATF1	1605.59	1651.42	1845.03	2163.09	1894.46	1957.65
ATF2	1463.54	1578.82	1779	1507.89	1503.69	1731.02
ATF3	513.188	436.572	357.353	309.881	305.169	189.715
ATF4	11344.2	10261.9	12183	13145.7	12801	12395
ATF5	655.241	911.865	555.45	700.778	1009.17	622.469
ATF6	3877.42	3594.22	3898.83	3879.59	3389.09	3904.02
ATF6B	10668.9	9555.22	7956.92	7489.81	7577.86	6892.28
ATF7	1491.55	1756.94	1721.7	1419.78	1212.62	1760.76
ATF7-NPFF	3.0011	5.80806	7.76854	9.11416	3.02147	4.10194
ATF7IP	1684.62	1631.1	1907.18	1757.01	1373.76	1726.92
ATF7IP2	60.022	31.9443	55.3508	53.6723	46.3293	56.4017
ATG10	228.084	227.482	225.288	271.399	260.854	258.422
ATG101	1666.61	1684.34	1584.78	1628.4	1741.38	1482.85
ATG12	1418.52	1495.57	1515.84	1530.17	1347.58	1645.9
ATG13	6016.21	6498.25	5238.91	4765.69	4973.35	4429.07
ATG14	434.159	669.863	569.045	462.797	546.887	550.685
ATG16L1	832.306	901.217	908.919	899.264	938.671	901.401
ATG16L2	138.051	122.937	130.123	167.093	129.923	178.434
ATG2A	2812.03	3303.82	2178.1	2065.88	2875.44	1801.78
ATG2B	916.336	970.914	1079.83	1032.94	901.406	1118.8
ATG3	1489.55	1580.76	1689.66	1814.73	1909.57	1724.87
ATG4A	612.225	576.934	501.071	491.152	484.443	418.398
ATG4B	1804.66	1663.04	1484.76	1576.75	1682.96	1270.58
ATG4C	306.112	255.555	335.989	408.112	279.99	433.78
ATG4D	657.241	776.344	467.083	506.342	604.295	456.341
ATG5	1063.39	1056.1	1110.9	1213.2	1128.02	1129.06
ATG7	1044.38	982.53	1060.41	863.82	851.048	899.35
ATG9A	9542.5	9855.31	8077.34	7661.97	8292.94	7786.5
ATG9B	3.0011	6.77607	3.88427	6.07611	8.05726	3.07645
ATIC	5694.09	5446.02	6351.75	6410.29	6696.59	6108.81
ATL1	90.0331	110.353	44.6691	54.685	64.4581	43.0704
ATL2	857.315	767.632	907.948	1077.5	977.95	1081.89
ATL3	1082.4	1636.9	1268.21	1331.68	1434.19	1722.81
ATM	802.295	738.591	1050.69	769.64	606.309	972.159
ATMIN	2086.77	2217.71	2304.34	2066.89	1905.54	2114.55
ATN1	17634.5	17004.1	14335.9	14898.6	17219.4	15828.4
ATOH1	0	0.96801	1.94213	4.05074	5.03579	5.12742
ATOH7	7.00257	1.93602	2.9132	5.06342	1.00716	5.12742
ATOH8	451.166	378.492	209.751	320.008	340.419	301.492
ATOX1	1559.57	1414.26	1284.72	1284.08	1434.19	1082.91
ATP10D	773.284	825.712	785.593	632.928	582.137	579.399
ATP11A	1987.73	1961.19	2466.51	1779.29	1915.61	1937.14
ATP11B	1094.4	1120.96	1222.57	953.949	858.098	1129.06
ATP11C	1443.53	1614.64	1790.65	1681.06	1634.62	1949.45
ATP13A1	6572.41	6243.66	5386.51	5252.79	5744.83	4721.33
ATP13A2	4337.59	3776.21	5107.81	5050.26	5533.33	4988.98
ATP13A3	3272.2	4279.57	4677.63	3377.3	3458.58	4479.32
ATP1A1	19794.3	20695.1	19678.7	17082	16952.5	17448.6
ATP1A1-AS1	56.0206	52.2725	48.5534	49.6215	45.3221	37.9429
ATP1A2	7.00257	3.87204	2.9132	4.05074	1.00716	1.02548
ATP1A3	45.0165	36.7844	23.3056	26.3298	32.229	34.8665
ATP1B1	3721.37	4513.83	3399.71	4413.28	4788.03	4077.33
ATP1B2	25.0092	34.8483	28.1609	9.11416	12.0859	13.3313
ATP1B3	7286.68	7731.49	7712.22	7988.06	8413.8	8206.95
ATP23	177.065	157.786	173.821	174.182	179.274	154.848
ATP2A1	68.025	76.4728	44.6691	23.2917	44.3149	33.841
ATP2A1-AS1	171.063	152.946	159.255	182.283	212.51	246.116
ATP2A2	12846.7	13282.1	12711.3	16990.8	15691.5	16592.3
ATP2A3	3105.14	3140.22	3225.89	4658.35	4810.19	4835.16
ATP2B1	1828.67	1998.94	2632.56	1807.64	1628.57	2210.94
ATP2B1-AS1	32.0118	33.8803	24.2767	24.3044	12.0859	22.5607
ATP2B2	0	3.87204	0.971067	3.03805	4.02863	1.02548
ATP2B4	2705.99	2930.16	2683.06	3189.96	2635.73	2927.76
ATP2C1	3683.35	3517.75	4052.26	3546.42	2841.19	3706.1
ATP2C2	1.00037	6.77607	3.88427	1.01268	3.02147	7.17839
ATP2C2-AS1	24.0088	29.0403	15.5371	3.03805	17.1217	7.17839
ATP5F1A	12265.5	11642.3	11680	12543.1	11900.6	12658.6
ATP5F1B	24020.8	22128.7	20769.2	23594.5	24619	20338.4
ATP5F1C	4368.6	4057.9	4085.28	5110.01	5024.71	4893.61
ATP5F1D	6677.45	5916.47	5554.5	6051.8	7498.29	5438.14
ATP5F1E	5563.04	4935.88	4451.37	4146.94	5037.8	3591.25
ATP5IF1	4912.8	5146.91	4192.1	5317.61	6470.99	4896.69
ATP5MC1	4229.55	3675.53	3324.93	4091.25	4265.31	3771.73
ATP5MC2	15028.5	13825.1	12104.4	13345.2	13448.6	13356.9
ATP5MC3	3572.31	3220.57	2900.58	3452.24	3694.25	3105.17
ATP5MD	865.318	725.039	810.841	1177.75	1093.77	991.644
ATP5ME	1074.39	1242.92	1042.93	1238.51	1441.24	927.038
ATP5MF	7468.74	6681.2	6162.39	7590.07	8521.56	6615.4
ATP5MG	2881.06	2838.2	2429.61	2700.83	2506.82	2451.93
ATP5MPL	1808.66	1422.97	1451.75	1702.32	1692.03	1616.16
ATP5PB	6224.29	6092.65	5781.73	5985.98	5599.8	5301.76
ATP5PD	3659.34	3377.39	3231.71	3288.19	3771.81	3119.52
ATP5PF	2944.08	2726.88	2685	3177.8	3291.39	2727.79
ATP5PO	4161.53	3620.36	3767.74	4160.11	3925.9	3751.22
ATP6AP1	11460.2	10674.2	9355.26	7503.99	8167.04	7972.12
ATP6AP1L	65.0239	64.8566	41.7559	43.5454	35.2505	38.9684
ATP6AP2	3452.27	3419.98	3466.71	2633.99	2114.02	3317.44
ATP6V0A1	2252.83	2214.81	1903.29	2182.34	2304.38	2503.21
ATP6V0A2	640.235	767.632	973.98	727.107	765.44	912.681
ATP6V0A4	7.00257	4.84005	9.71067	8.10148	18.1288	23.5861
ATP6V0B	3494.28	3348.35	2861.73	2854.76	3025.5	3018
ATP6V0C	17003.2	16508.4	13766.8	12952.2	15878.9	11851.5
ATP6V0D1	2991.1	3298.98	2771.43	2342.34	2584.37	2105.32
ATP6V0D2	11.004	25.1682	16.5081	0	0	0
ATP6V0E1	4483.65	4527.38	3722.1	4570.25	4507.03	4171.67
ATP6V0E2	1413.52	1280.68	1257.53	1687.13	1964.96	1669.49
ATP6V0E2-AS1	34.0125	47.4325	50.4955	65.8245	92.6585	63.58
ATP6V1A	2263.83	2871.12	2835.52	2455.76	2330.56	2998.52
ATP6V1B1	1.00037	2.90403	1.94213	4.05074	4.02863	0
ATP6V1B1-AS1	2.00073	0	2.9132	7.08879	11.0787	2.05097
ATP6V1B2	1634.6	1820.83	1659.55	1578.78	1658.79	1615.14
ATP6V1C1	1325.49	1668.85	1461.46	1600.04	1673.9	1619.24
ATP6V1C2	10.0037	15.4882	18.4503	4.05074	6.04295	7.17839
ATP6V1D	1403.52	1547.85	1369.2	1445.1	1351.61	1317.75
ATP6V1E1	2416.89	2811.1	2186.84	2456.77	2576.31	2216.07
ATP6V1E2	94.0345	89.0569	88.3671	98.2304	129.923	94.3446
ATP6V1F	5048.85	5018.16	3751.23	3949.47	4388.19	3824.03
ATP6V1FNB	38.014	35.8164	30.1031	13.1649	12.0859	18.4587
ATP6V1G1	3071.13	3554.53	2705.39	3217.3	3836.26	3034.41
ATP6V1G2	71.0261	54.2085	44.6691	43.5454	35.2505	62.5546
ATP6V1G2-DDX39B	17.0062	40.6564	35.9295	22.2791	23.1646	34.8665
ATP6V1H	1222.45	1453.95	1107.02	1089.65	1173.34	1034.71
ATP7A	738.271	802.48	815.696	602.547	542.858	781.419
ATP7B	230.084	252.65	246.651	195.448	134.959	210.224
ATP8A1	83.0305	60.9846	91.2803	121.522	60.4295	144.593
ATP8A2	1.00037	1.93602	1.94213	5.06342	4.02863	6.15291
ATP8B1	124.046	159.722	168.966	204.562	235.675	179.46
ATP8B2	3649.34	3818.8	4050.32	4448.72	4706.45	4767.48
ATP8B3	533.196	465.613	502.042	690.651	680.839	743.476
ATP8B4	23.0084	22.2642	28.1609	29.3679	26.1861	45.1213
ATP9A	2818.03	2785.93	3349.21	3452.24	3215.85	4895.66
ATP9B	345.127	374.62	358.324	312.92	376.677	346.614
ATPAF1	1633.6	1592.38	1578.96	1664.85	1559.08	1444.91
ATPAF2	840.309	786.992	762.288	672.423	836.948	578.373
ATPSCKMT	1174.43	994.146	1189.56	1329.65	986.007	1349.54
ATR	1142.42	1071.59	1512.92	1395.48	1145.14	1585.4
ATRAID	3252.19	3118.93	2991.86	2944.89	3135.28	3062.1
ATRIP	167.061	197.474	116.528	179.245	257.832	153.823
ATRIP-TREX1	4.00147	6.77607	4.85534	12.1522	4.02863	10.2548
ATRN	1290.47	1199.36	1387.65	1126.11	1043.42	1346.46
ATRNL1	5.00184	2.90403	5.8264	0	0	2.05097
ATRX	2036.75	2238.04	3503.61	2848.68	2375.89	3587.15
ATXN1	808.297	991.242	974.951	574.192	679.832	718.865
ATXN1-AS1	175.064	154.882	131.094	232.917	190.353	216.377
ATXN10	5565.04	5760.62	5790.47	5225.45	5158.66	5812.45
ATXN1L	1589.58	1811.15	1846.97	1602.07	1602.39	1888.94
ATXN2	2993.1	3383.19	3165.68	2969.19	2997.3	3082.61
ATXN2-AS	4.00147	2.90403	0	4.05074	4.02863	4.10194
ATXN2L	15921.8	15538.5	13275.5	14783.2	16329	14636.7
ATXN3	314.115	351.387	336.96	284.564	267.904	304.569
ATXN7	950.349	1117.08	1174.02	1365.1	1155.21	1430.55
ATXN7L1	307.113	292.339	322.394	325.072	345.455	270.728
ATXN7L2	835.307	785.056	637.02	619.763	753.354	545.558
ATXN7L3	3343.23	3603.9	3044.3	2882.1	3203.77	2815.98
ATXN7L3B	2390.88	2478.1	2443.2	2262.34	2124.1	2640.62
AUH	213.078	177.146	197.127	218.74	200.424	207.148
AUNIP	311.114	311.699	342.787	494.19	462.285	436.856
AUP1	6146.26	5953.26	6037.12	6327.25	7157.87	6588.74
AURKA	4393.61	4196.32	4726.18	6304.97	6323.94	5071.02
AURKAIP1	3039.12	2782.06	2757.83	2949.95	3725.48	2441.68
AURKAP1	31.0114	30.9763	21.3635	40.5074	33.2362	19.4842
AURKB	3002.1	2839.17	2773.37	3523.13	4192.8	3070.3
AURKC	7.00257	7.74408	3.88427	5.06342	8.05726	3.07645
AUTS2	949.349	768.6	860.365	779.767	813.784	864.484
AVEN	269.099	283.627	275.783	332.161	370.634	290.212
AVIL	30.011	17.4242	13.5949	7.08879	0	6.15291
AVL9	975.358	1014.47	1141.97	1079.52	939.678	1128.03
AVPI1	3924.44	3634.88	3537.6	4175.3	4912.92	3963.5
AVPR2	15.0055	14.5201	16.5081	32.4059	25.1789	18.4587
AXDND1	5.00184	4.84005	3.88427	1.01268	0	2.05097
AXIN1	2058.76	1872.13	2306.28	2160.06	2886.51	2297.09
AXIN2	230.084	296.211	364.15	269.374	240.711	358.92
AXL	9894.63	9974.37	9522.28	10332.4	11235.9	9046.83
AZGP1	6.0022	4.84005	2.9132	0	0	0
AZI2	1367.5	1411.36	1426.5	1396.49	1253.91	1341.33
AZIN1	1773.65	1918.59	2080.03	1852.2	1582.24	2258.12
AZIN1-AS1	27.0099	26.1363	13.5949	26.3298	30.2147	19.4842
AZIN2	145.053	166.498	128.181	116.459	92.6585	100.497
AZU1	10.0037	17.4242	12.6239	5.06342	3.02147	3.07645
B2M	25001.2	24000.8	25841.1	25814.3	23177.7	32539.7
B3GALNT1	757.278	785.056	812.783	707.866	686.882	739.374
B3GALNT2	1847.68	1895.36	2282.98	1642.57	1404.99	1964.83
B3GALT1	23.0084	33.8803	29.132	16.203	16.1145	29.7391
B3GALT4	57.0209	45.4964	33.0163	15.1903	37.2648	23.5861
B3GALT5	18.0066	25.1682	22.3345	4.05074	4.02863	3.07645
B3GALT6	1607.59	1580.76	1510.01	1309.4	1557.07	1427.47
B3GAT2	4.00147	0.96801	3.88427	5.06342	0	6.15291
B3GAT3	3422.26	3192.5	2700.54	2555	2758.61	2691.9
B3GLCT	495.182	511.109	489.418	493.177	430.056	524.023
B3GNT10	119.044	139.393	97.1067	96.205	77.5512	104.599
B3GNT2	813.299	1000.92	835.118	468.873	478.4	626.571
B3GNT3	5.00184	0.96801	7.76854	3.03805	10.0716	3.07645
B3GNT4	33.0121	29.0403	20.3924	33.4186	27.1933	21.5352
B3GNT5	167.061	214.898	385.514	220.765	170.21	368.149
B3GNT6	5.00184	4.84005	0.971067	0	2.01432	0
B3GNT7	11.004	8.71209	8.7396	9.11416	8.05726	2.05097
B3GNT8	2.00073	4.84005	4.85534	4.05074	5.03579	3.07645
B3GNT9	2657.98	2803.36	1835.32	1546.37	1715.19	1756.66
B3GNTL1	252.093	175.21	215.577	198.486	250.782	175.358
B4GALNT1	5080.87	5528.3	4123.15	3728.7	4707.46	4245.51
B4GALNT3	16.0059	31.9443	20.3924	8.10148	4.02863	12.3058
B4GALNT4	1014.37	782.152	913.774	1059.27	1134.06	978.312
B4GALT1	38793.2	40739.7	49284.6	33519.9	32389.2	43982
B4GALT1-AS1	31.0114	24.2002	24.2767	27.3425	30.2147	21.5352
B4GALT2	4861.79	4699.69	4293.09	4308.97	5302.69	3967.6
B4GALT3	3680.35	3342.54	3271.53	2928.68	3027.52	2714.46
B4GALT4	690.253	636.95	570.987	1071.42	999.101	973.185
B4GALT5	3656.34	3892.37	4416.41	3180.84	3182.62	4193.21
B4GALT6	60.022	54.2085	80.5986	65.8245	67.4796	65.631
B4GALT7	1681.62	1517.84	1322.59	956.987	1072.62	827.566
B4GAT1	1205.44	1048.35	1270.16	1237.5	1353.62	1421.32
B9D1	856.314	767.632	731.214	905.34	941.693	768.088
B9D2	140.051	113.257	105.846	112.408	131.938	77.9368
BABAM1	3798.39	4027.89	3250.16	3407.68	4123.3	3246.68
BABAM2	1406.52	1212.92	1302.2	1154.46	1021.26	1207
BABAM2-AS1	9.00331	9.6801	8.7396	14.1776	14.1002	7.17839
BACE1	4046.49	3846.87	3591.98	3032.99	3084.92	3334.88
BACE1-AS	15.0055	17.4242	14.566	9.11416	10.0716	9.22936
BACE2	2127.78	1987.32	2345.13	1956.51	1747.42	2358.61
BACH1	485.178	507.237	555.45	484.063	456.242	548.634
BACH2	48.0176	56.1446	78.6564	28.3552	35.2505	42.0449
BAD	1751.64	1499.45	1425.53	1293.2	1755.48	1198.79
BAG1	3008.1	2743.34	3277.35	3688.2	4095.1	4080.4
BAG2	1696.62	1744.35	2032.44	2137.78	2009.28	2398.61
BAG3	5196.91	5089.79	4453.31	4756.58	5357.07	4103.99
BAG4	568.209	697.935	780.738	622.801	659.688	731.171
BAG5	997.366	1237.12	1318.71	1180.79	1136.07	1375.17
BAG6	12781.7	12532.8	11586.8	10955.2	12607.6	10188.2
BAHCC1	114.042	75.5047	96.1356	126.586	147.045	98.4465
BAHD1	1897.7	1768.55	1781.91	1693.21	1766.55	1594.63
BAIAP2	2231.82	2240.94	1587.69	1319.53	1702.1	1016.26
BAIAP2-DT	577.212	466.581	450.575	394.947	435.092	465.57
BAIAP2L1	2390.88	2217.71	2277.15	2019.29	2091.87	1982.26
BAIAP2L2	8.00294	5.80806	5.8264	6.07611	8.05726	6.15291
BAIAP3	175.064	151.978	135.949	49.6215	59.4223	51.2742
BAK1	1446.53	1471.37	1273.07	963.063	1132.05	972.159
BAMBI	566.208	527.565	409.79	404.061	490.486	420.449
BANF1	4397.61	4012.4	4010.51	4837.59	4661.13	4804.4
BANK1	115.042	109.385	101.962	69.8752	99.7086	70.7584
BANP	612.225	440.444	641.875	646.093	497.536	640.928
BAP1	5720.1	5897.11	5352.52	5690.27	6650.26	5006.42
BARD1	341.125	393.012	446.691	543.812	552.93	721.941
BASP1	30608.2	29844.7	27598.7	44031.5	48010.2	36563.7
BASP1-AS1	35.0129	25.1682	22.3345	64.8118	56.4008	57.4271
BATF2	22.0081	18.3922	12.6239	6.07611	1.00716	9.22936
BATF3	128.047	140.361	133.036	140.763	202.439	148.695
BAX	3395.25	3464.51	2519.92	1791.44	1940.79	1763.83
BAZ1A	1424.52	1675.62	2118.87	1784.35	1690.01	1660.26
BAZ1B	7014.58	6931.92	9236.79	9634.68	9126.86	10739.9
BAZ2A	4690.72	4867.15	5335.04	4021.37	4101.15	4454.71
BAZ2B	779.286	981.562	1038.07	1036.99	949.75	1058.3
BBC3	573.21	641.79	491.36	250.133	280.997	240.989
BBIP1	575.211	726.007	631.194	742.298	678.824	775.266
BBOF1	220.081	251.682	220.432	137.725	139.995	146.644
BBOX1	6.0022	3.87204	2.9132	2.02537	2.01432	3.07645
BBOX1-AS1	34.0125	64.8566	31.0741	31.3932	25.1789	18.4587
BBS1	2737	2411.31	2137.32	1374.21	1449.3	1463.37
BBS10	369.136	379.46	462.228	473.936	322.29	485.054
BBS12	217.08	235.226	224.317	158.991	155.102	167.154
BBS2	680.25	513.045	628.28	1001.54	998.093	972.159
BBS4	769.282	902.185	720.532	607.611	636.524	669.641
BBS5	59.0217	75.5047	44.6691	52.6596	55.3937	52.2997
BBS7	542.199	539.181	516.608	580.268	502.572	552.736
BBS9	412.151	412.372	448.633	398.998	374.663	447.111
BBX	2481.91	2633.95	3490.02	3112.99	2492.72	3844.54
BCAM	1396.51	1302.94	1422.61	1067.37	1176.36	1536.18
BCAP29	91.0334	103.577	77.6854	80.0021	90.6442	85.1152
BCAP31	6857.52	6855.44	6142.97	6299.91	6679.47	6200.08
BCAR1	6482.38	5599.94	4905.83	5831.04	7354.27	4728.51
BCAR3	3053.12	3556.47	3608.49	2392.97	3088.95	2468.34
BCAS2	1246.46	1291.32	1342.99	1384.34	1442.25	1276.73
BCAS3	1296.48	1206.14	1200.24	659.258	655.66	768.088
BCAS4	208.076	204.25	186.445	372.668	379.698	385.582
BCAT1	4784.76	5561.21	7766.6	6552.07	5405.42	9183.21
BCAT2	1491.55	1353.28	1204.12	1218.26	1325.42	1098.29
BCCIP	2192.81	2109.29	2482.05	2671.46	2509.84	2279.65
BCDIN3D	241.089	248.778	240.825	253.171	199.417	250.218
BCDIN3D-AS1	11.004	14.5201	9.71067	15.1903	11.0787	10.2548
BCKDHA	2217.81	2263.21	1944.08	1422.82	1649.72	1473.62
BCKDHB	620.228	578.87	589.438	540.774	396.82	614.265
BCKDK	4664.71	4147.92	4083.34	4156.06	5025.72	3671.23
BCL10	606.223	737.623	675.863	460.771	448.185	554.787
BCL2	37.0136	54.2085	80.5986	77.9767	56.4008	97.421
BCL2L1	3187.17	3813.96	3506.52	2424.37	3086.94	2756.5
BCL2L10	17.0062	4.84005	6.79747	5.06342	7.0501	4.10194
BCL2L11	652.239	630.174	660.326	909.391	754.361	1053.17
BCL2L12	982.361	970.914	807.928	972.177	944.714	826.541
BCL2L13	2271.83	2327.1	2215	1921.06	1912.59	1860.23
BCL2L2	720.264	759.888	680.718	783.818	771.483	714.763
BCL2L2-PABPN1	5.00184	5.80806	6.79747	2.02537	11.0787	9.22936
BCL3	2528.93	2049.28	2091.68	1592.95	1770.58	1700.25
BCL6	1014.37	1002.86	988.546	412.163	461.278	432.755
BCL6B	4.00147	2.90403	2.9132	4.05074	1.00716	8.20388
BCL7A	462.17	421.084	465.141	254.184	313.226	367.123
BCL7B	2545.93	2999.86	2670.43	2681.59	3204.78	3249.76
BCL7C	1461.54	1195.49	1061.38	1291.17	1680.95	1028.56
BCL9	3359.23	3487.74	3136.55	2334.24	2594.44	2452.96
BCL9L	9216.38	9082.83	8831.86	9250.87	10547	8483.83
BCLAF1	5554.04	6049.09	6972.26	7555.64	7109.53	7285.04
BCLAF3	205.075	220.706	208.779	127.598	122.873	177.409
BCO2	4.00147	7.74408	5.8264	2.02537	4.02863	5.12742
BCOR	3258.2	3155.71	4199.87	4342.39	4317.69	4366.51
BCORL1	1423.52	1533.33	1611	1101.8	1126	1404.91
BCR	3707.36	3851.71	4431.95	4273.53	4790.04	4230.12
BCRP3	16.0059	12.5841	4.85534	5.06342	5.03579	6.15291
BCS1L	1123.41	946.713	1016.71	1089.65	1170.32	938.318
BCYRN1	424.156	257.491	402.022	369.63	490.486	290.212
BDH1	400.147	367.844	368.034	414.188	497.536	466.595
BDH2	689.253	741.495	610.801	523.558	477.393	539.405
BDKRB1	143.053	109.385	82.5407	167.093	161.145	137.415
BDKRB2	122.045	96.801	145.66	157.979	141.002	196.893
BDNF	762.28	759.888	973.009	877.997	931.621	1171.1
BDNF-AS	54.0198	47.4325	30.1031	8.10148	9.06442	10.2548
BDP1	1254.46	1321.33	2069.34	1767.13	1626.56	2101.22
BEAN1	135.05	127.777	123.326	3.03805	1.00716	2.05097
BECN1	2685.99	2888.54	2444.18	2358.54	2580.34	2325.8
BEGAIN	2458.9	2412.28	1741.12	3388.44	4294.52	2510.39
BEND3	341.125	372.684	509.81	396.972	377.684	514.793
BEND6	266.098	269.107	298.118	332.161	350.491	295.34
BEST1	168.062	289.435	197.127	210.638	249.775	188.689
BEST3	12.0044	29.0403	21.3635	31.3932	32.229	16.4078
BEST4	33.0121	29.0403	10.6817	5.06342	12.0859	12.3058
BET1	857.315	698.903	780.738	962.05	649.617	968.057
BET1L	2009.74	1926.34	1612.94	1390.42	1327.43	1480.8
BEX2	31.0114	40.6564	35.9295	15.1903	20.1432	23.5861
BEX3	4811.77	4691.94	4404.76	4940.89	4993.49	5048.46
BFAR	3259.2	2868.21	3421.07	2941.85	2736.45	3081.58
BFSP1	85.0312	99.705	103.904	97.2177	100.716	97.421
BGLAP	5.00184	7.74408	4.85534	5.06342	2.01432	4.10194
BGN	315.116	356.228	358.324	156.966	171.217	237.912
BHLHA15	151.055	121.969	180.618	91.1416	172.224	111.778
BHLHE40	8989.3	8133.22	7705.42	6359.66	7589.94	6460.55
BHLHE40-AS1	32.0118	44.5284	34.9584	32.4059	24.1718	46.1468
BHLHE41	486.179	473.357	297.147	56.7103	49.3507	58.4526
BICC1	1763.65	2062.83	2671.41	1923.09	1835.04	2196.59
BICD1	948.348	1091.91	1268.21	590.395	720.118	875.764
BICD2	1912.7	2018.3	2117.9	1807.64	2091.87	2004.82
BICDL1	50.0184	39.6884	43.698	26.3298	24.1718	35.892
BICRA	1373.5	1252.6	1080.8	1048.13	1242.83	800.903
BICRAL	568.209	623.398	731.214	599.509	521.708	723.992
BID	741.272	673.735	785.593	1066.36	1044.42	947.548
BIK	9.00331	2.90403	2.9132	6.07611	5.03579	5.12742
BIN1	4608.69	4570.94	3985.26	4124.66	5212.04	3370.77
BIN3	463.17	474.325	428.241	393.934	436.099	314.824
BIRC2	750.275	918.641	791.42	729.133	615.373	712.712
BIRC3	45.0165	64.8566	77.6854	107.345	76.544	132.288
BIRC5	2570.94	2666.87	2948.16	3637.56	3660.01	3371.79
BIRC6	1780.65	1945.7	2465.54	1584.85	1509.73	2100.19
BIRC7	39.0143	16.4562	20.3924	19.241	16.1145	14.3568
BISPR	441.162	423.988	513.695	518.494	388.763	519.921
BIVM	419.154	372.684	500.1	592.42	415.956	596.832
BLACAT1	20.0073	16.4562	10.6817	2.02537	1.00716	1.02548
BLCAP	2217.81	2324.19	1718.79	1525.1	1550.02	1508.49
BLM	932.342	825.712	1261.42	1536.24	1322.4	1628.47
BLMH	2258.83	2047.34	2342.21	2305.88	2380.92	2232.48
BLOC1S1	1011.37	902.185	837.06	813.186	1071.62	888.07
BLOC1S1-RDH5	3.0011	3.87204	7.76854	7.08879	4.02863	3.07645
BLOC1S2	848.311	1052.23	745.78	722.044	782.562	606.061
BLOC1S3	434.159	472.389	377.745	388.871	448.185	460.443
BLOC1S4	291.107	280.723	267.043	216.714	237.689	225.607
BLOC1S6	1591.58	1768.55	1741.12	2028.41	1802.81	2105.32
BLVRA	617.227	640.822	529.232	734.196	739.254	641.953
BLVRB	934.343	815.064	666.152	979.266	1259.95	924.987
BLZF1	866.318	982.53	805.986	784.83	699.975	766.037
BMERB1	1545.57	1581.73	1661.5	1313.45	1620.52	1529
BMF	4700.73	4276.67	3274.44	6138.89	5123.41	4051.69
BMI1	185.068	170.37	181.59	155.953	157.117	161.001
BMP1	13094.8	11639.3	10848.8	6766.76	7413.69	6638.99
BMP2	1512.56	1370.7	1611.97	1255.73	1078.67	1602.83
BMP2K	485.178	585.646	619.541	527.609	535.808	585.552
BMP4	365.134	377.524	477.765	144.814	221.575	129.211
BMP6	1422.52	1414.26	1942.13	3111.98	3025.5	4045.54
BMP8A	29.0107	36.7844	50.4955	6.07611	16.1145	13.3313
BMP8B	174.064	181.986	279.667	240.006	234.668	308.671
BMPER	66.0242	72.6007	100.02	257.222	257.832	385.582
BMPR1A	941.346	1183.88	1070.12	1010.66	901.406	1044.97
BMPR1B	75.0275	143.265	152.458	144.814	118.845	158.95
BMPR2	2498.92	3250.58	2992.83	1743.84	1573.18	2023.28
BMS1	2626.96	3030.84	3354.07	2892.23	3098.02	2869.31
BMS1P1	15.0055	12.5841	17.4792	6.07611	5.03579	13.3313
BMS1P14	10.0037	8.71209	15.5371	15.1903	15.1074	16.4078
BMS1P20	383.141	383.332	430.183	355.452	362.577	305.594
BMS1P4	13.0048	12.5841	7.76854	19.241	7.0501	7.17839
BMS1P4-AGAP5	18.0066	11.6161	12.6239	22.2791	15.1074	17.4332
BMT2	252.093	244.906	250.535	227.854	211.503	297.391
BNC1	24.0088	24.2002	26.2188	26.3298	26.1861	20.5097
BNC2	367.135	419.148	439.893	382.795	416.963	450.188
BNC2-AS1	21.0077	15.4882	8.7396	22.2791	15.1074	23.5861
BNIP1	273.1	327.187	241.796	271.399	272.94	230.734
BNIP2	1597.59	2027.01	1994.57	1737.77	1694.04	1965.85
BNIP3	621.228	443.348	568.074	1009.65	980.972	913.707
BNIP3L	1640.6	1889.55	2124.69	1489.66	1346.57	1935.09
BNIPL	16.0059	13.5521	11.6528	4.05074	3.02147	11.2803
BOC	47.0173	54.2085	66.0326	44.5581	57.408	34.8665
BOD1	1773.65	1546.88	1741.12	1679.03	1832.02	1621.29
BOD1L1	989.363	1200.33	1752.78	1777.26	1645.7	1972.01
BOK	846.311	692.127	805.986	951.923	911.478	756.808
BOK-AS1	1.00037	2.90403	0	2.02537	6.04295	3.07645
BOLA1	339.125	256.523	213.635	252.158	259.847	204.071
BOLA2-SMG1P6	221.081	201.346	219.461	196.461	211.503	192.791
BOLA3	777.285	715.359	691.4	743.31	869.177	554.787
BOLA3-AS1	87.032	77.4408	52.4376	68.8625	58.4152	63.58
BOP1	3912.44	3960.13	3887.18	3708.45	4383.15	3085.68
BORA	420.154	375.588	464.17	661.283	510.629	570.169
BORCS5	272.1	281.691	292.291	253.171	224.596	249.193
BORCS6	516.19	554.669	459.315	386.845	492.5	406.092
BORCS7	227.083	242.002	231.114	192.41	173.231	204.071
BORCS7-ASMT	16.0059	12.5841	7.76854	9.11416	13.0931	9.22936
BORCS8	697.256	800.544	559.335	597.484	671.774	501.462
BORCS8-MEF2B	8.00294	3.87204	5.8264	3.03805	3.02147	4.10194
BPGM	691.254	751.175	801.13	653.182	558.973	830.643
BPHL	329.121	335.899	318.51	227.854	256.825	298.416
BPNT1	1124.41	1241.96	1149.74	1014.71	991.043	993.695
BPTF	4212.55	4468.33	5188.41	4610.75	4393.22	5074.1
BRAF	634.233	713.423	805.986	640.017	539.837	683.998
BRAP	732.269	779.248	880.758	724.069	737.24	739.374
BRAT1	3273.2	2897.25	2867.56	3185.91	3741.59	2920.58
BRCA1	1753.64	1429.75	2391.74	2939.82	2357.76	2968.78
BRCA2	315.116	275.883	426.298	447.607	445.164	541.456
BRCC3	1161.43	1172.26	1435.24	1808.65	1650.73	1579.25
BRD1	1114.41	1089.98	1148.77	1350.92	1490.59	1288.01
BRD2	9890.63	10609.4	9824.29	9574.93	10140.1	9653.91
BRD3	2489.91	2275.79	3134.6	3331.73	3326.64	3850.69
BRD3OS	2768.02	2856.6	2608.29	2044.61	2301.36	2140.19
BRD4	4627.7	4717.11	5630.25	4825.44	5595.77	5251.51
BRD7	2030.75	2017.33	2384.94	2408.16	2511.85	2287.86
BRD8	3608.32	3308.66	3212.29	3918.08	4005.47	3116.45
BRD9	4010.47	4123.72	4157.14	4683.67	4825.29	4323.44
BRF1	1289.47	1164.52	1054.58	1110.91	1236.79	953.701
BRF2	288.106	337.835	267.043	270.387	312.219	233.81
BRI3	4573.68	3912.69	3087.99	3347.93	4512.07	2391.43
BRI3BP	1007.37	1149.03	1378.92	1460.29	1372.76	1802.8
BRICD5	144.053	135.521	114.586	179.245	195.389	139.466
BRIP1	796.292	962.202	1042.93	1488.65	1520.81	1529
BRIX1	4222.55	3998.85	5125.29	5643.69	5352.04	5362.26
BRK1	3451.27	3441.27	3157.91	2951.98	2873.42	3125.68
BRMS1	2326.85	2285.47	1970.3	1873.47	2428.26	1534.12
BRMS1L	271.1	281.691	293.262	306.843	259.847	339.435
BROX	1281.47	1650.46	1670.24	1603.08	1484.55	1797.67
BRPF1	2941.08	3162.49	2831.63	2753.49	3060.75	2621.14
BRPF3	1838.68	1745.32	1848.91	1788.4	1806.84	1858.18
BRSK1	637.234	750.207	549.624	321.021	397.827	330.206
BRSK2	24.0088	30.0083	29.132	39.4947	65.4653	41.0194
BRWD1	658.242	783.12	805.986	599.509	629.474	878.84
BRWD1-AS2	9.00331	11.6161	9.71067	6.07611	6.04295	3.07645
BRWD3	1088.4	1098.69	1530.4	1014.71	838.962	1333.13
BSCL2	354.13	352.355	312.684	254.184	305.169	309.696
BSDC1	3107.14	3011.48	2379.11	2310.95	2067.69	1807.93
BSG	45875.8	43749.2	43484.4	35477.4	39120	36328.8
BSN	47.0173	39.6884	33.0163	38.482	40.2863	31.79
BST2	6238.29	6089.75	6252.7	6685.74	6790.26	5660.68
BTAF1	1451.53	1501.38	1825.61	1784.35	1565.12	1909.45
BTBD1	3658.34	3624.23	4096.93	3893.77	3739.58	4155.26
BTBD10	641.235	751.175	720.532	588.37	565.016	621.444
BTBD11	22.0081	26.1363	28.1609	8.10148	6.04295	8.20388
BTBD16	7.00257	15.4882	14.566	12.1522	8.05726	8.20388
BTBD19	605.222	643.726	393.282	121.522	135.966	128.186
BTBD2	5386.98	4373.47	4497.98	4936.84	5466.85	4453.68
BTBD3	13590	13391.4	15917.7	16000.4	13221	21376.2
BTBD6	1640.6	1635.94	1572.16	1539.28	1837.06	1484.9
BTBD7	969.356	1075.46	1308.03	891.162	822.848	1185.46
BTBD8	65.0239	51.3045	74.7722	67.8499	22.1575	54.3507
BTBD9	390.143	439.476	391.34	283.552	289.054	302.518
BTC	72.0264	90.0249	54.3798	91.1416	84.6013	99.472
BTD	1188.44	1345.53	1185.67	780.78	876.227	888.07
BTF3	18844.9	17960.4	18633.8	18826.8	19157.1	18097.8
BTF3L4	880.323	1060.94	1151.69	1108.89	1045.43	1490.03
BTG1	2441.9	2492.62	2427.67	2146.89	1857.2	2087.89
BTG2	1976.73	2176.09	1592.55	585.332	546.887	644.004
BTG3	754.277	867.337	857.452	804.071	836.948	1001.9
BTG3-AS1	68.025	65.8247	58.264	81.0148	50.3579	62.5546
BTN2A1	912.335	1042.55	867.163	826.351	874.213	772.19
BTN2A2	481.177	695.031	461.257	474.949	526.744	527.099
BTN2A3P	84.0309	103.577	73.8011	104.307	107.766	96.3956
BTN3A1	453.166	337.835	412.704	431.404	308.19	431.729
BTN3A2	1014.37	812.16	1212.86	1237.5	1106.87	1489
BTN3A3	497.183	447.22	466.112	610.649	469.336	609.138
BTRC	728.267	653.406	707.908	656.22	566.023	677.845
BUB1	1880.69	1921.5	2395.62	3099.83	3052.7	3124.65
BUB1B	3689.35	3644.56	4492.16	7003.73	6818.46	6269.81
BUB3	6936.55	6384.02	6542.08	8857.95	8323.15	8475.63
BUD13	526.193	601.134	614.686	663.308	679.832	625.546
BUD23	2288.84	2273.85	2384.94	2708.93	2816.01	2734.97
BUD31	2432.89	2620.4	2532.54	2377.78	2685.08	2188.38
BVES	211.078	255.555	240.825	233.93	209.489	322.002
BVES-AS1	3.0011	0.96801	0.971067	5.06342	2.01432	3.07645
BYSL	1393.51	1366.83	1557.59	1282.06	1524.84	1221.35
BZW1	7186.64	8440.08	9138.71	8193.63	6831.55	9869.26
BZW1-AS1	14.0051	11.6161	12.6239	3.03805	2.01432	6.15291
BZW2	3740.37	3785.89	4361.06	4651.26	4634.94	4200.38
C10orf143	6.0022	0.96801	1.94213	1.01268	2.01432	2.05097
C10orf55	2.00073	8.71209	4.85534	1.01268	0	0
C10orf67	3.0011	6.77607	4.85534	3.03805	6.04295	5.12742
C10orf88	320.118	364.94	344.729	309.881	287.04	344.563
C10orf90	3.0011	2.90403	0	3.03805	3.02147	3.07645
C10orf95	4.00147	3.87204	6.79747	8.10148	13.0931	11.2803
C11orf1	166.061	159.722	132.065	94.1797	108.773	92.2936
C11orf24	7686.82	8157.42	7350.01	5482.67	6538.47	5929.35
C11orf45	88.0323	87.1209	32.0452	105.319	89.637	77.9368
C11orf49	3194.17	2823.68	2833.57	2827.42	2919.75	2792.39
C11orf53	2.00073	5.80806	4.85534	5.06342	4.02863	3.07645
C11orf54	731.269	690.191	722.474	672.423	548.901	786.547
C11orf58	2678.98	2796.58	3053.04	3387.43	3289.38	3305.14
C11orf65	8.00294	3.87204	2.9132	0	3.02147	1.02548
C11orf68	1668.61	1545.91	1114.79	1460.29	1514.77	1099.32
C11orf71	81.0298	71.6327	53.4087	87.0909	87.6227	85.1152
C11orf80	292.107	332.027	306.857	411.15	442.142	436.856
C11orf86	192.071	134.553	243.738	331.148	283.011	358.92
C11orf91	8.00294	10.6481	4.85534	13.1649	8.05726	9.22936
C11orf94	19.007	21.2962	25.2477	25.3171	18.1288	17.4332
C11orf95	998.367	1232.28	941.935	635.966	800.69	649.132
C11orf96	248.091	251.682	146.631	6.07611	8.05726	7.17839
C11orf98	372.137	358.164	386.485	389.884	522.715	336.359
C12orf10	2821.04	2692.03	2599.55	2267.4	2746.52	2192.49
C12orf29	532.195	583.71	683.631	689.638	589.187	735.272
C12orf4	729.268	705.679	771.998	792.932	683.86	839.872
C12orf43	945.347	1042.55	1069.14	952.936	1076.65	934.216
C12orf45	340.125	346.547	388.427	290.64	361.57	330.206
C12orf49	1318.48	1567.21	1514.86	1143.32	1150.17	1235.71
C12orf56	17.0062	7.74408	14.566	31.3932	23.1646	31.79
C12orf57	2070.76	1795.66	1886.78	1371.17	1492.61	1570.02
C12orf60	46.0169	41.6244	57.293	31.3932	27.1933	36.9174
C12orf65	583.214	559.51	705.966	712.93	827.884	774.241
C12orf66	176.065	194.57	210.722	163.042	147.045	200.995
C12orf73	344.126	379.46	335.989	384.82	402.863	387.633
C12orf75	1114.41	1099.66	1088.57	1381.3	1510.74	1220.33
C12orf76	155.057	106.481	97.1067	104.307	81.5798	94.3446
C14orf119	1565.57	1441.37	1466.31	1517	1390.88	1508.49
C14orf132	830.305	817.968	839.002	635.966	658.681	742.451
C14orf28	47.0173	52.2725	45.6402	29.3679	28.2004	27.6881
C14orf93	136.05	144.233	163.139	231.905	213.517	225.607
C15orf39	4525.66	4031.76	4396.99	2881.09	3501.89	3170.8
C15orf40	620.228	651.47	603.033	729.133	690.91	635.8
C15orf41	594.218	576.934	584.582	532.672	520.701	529.15
C15orf56	8.00294	1.93602	4.85534	4.05074	1.00716	3.07645
C15orf61	426.156	396.884	277.725	421.277	519.693	355.843
C15orf62	27.0099	30.0083	24.2767	13.1649	31.2219	9.22936
C15orf65	106.039	65.8247	86.425	255.196	220.568	275.855
C16orf46	69.0253	93.8969	78.6564	42.5327	35.2505	69.733
C16orf54	7.00257	6.77607	7.76854	0	1.00716	0
C16orf58	5103.87	4516.73	3940.59	3551.48	3679.15	3752.25
C16orf70	922.339	1011.57	967.183	935.72	912.485	917.809
C16orf71	34.0125	39.6884	32.0452	49.6215	47.3364	29.7391
C16orf72	975.358	1236.15	1190.53	931.67	951.764	1092.14
C16orf74	113.042	86.1529	103.904	144.814	133.952	129.211
C16orf86	10.0037	12.5841	5.8264	10.1268	5.03579	5.12742
C16orf87	346.127	372.684	382.6	503.304	452.214	572.22
C16orf89	5.00184	3.87204	10.6817	1.01268	5.03579	4.10194
C16orf91	493.181	487.877	419.501	402.036	479.407	346.614
C16orf95	71.0261	64.8566	68.9458	78.9894	69.4939	77.9368
C17orf100	98.036	89.0569	107.788	125.573	103.737	96.3956
C17orf107	9.00331	23.2322	13.5949	10.1268	13.0931	5.12742
C17orf113	28.0103	27.1043	19.4213	15.1903	11.0787	23.5861
C17orf49	258.095	231.354	225.288	219.753	220.568	141.517
C17orf58	232.085	198.442	218.49	222.791	235.675	232.785
C17orf67	107.039	62.9206	110.702	112.408	138.988	106.65
C17orf75	307.113	389.14	328.221	432.416	341.426	367.123
C17orf80	1109.41	1110.31	1260.45	1032.94	952.771	1047.02
C17orf97	824.303	805.384	635.078	640.017	744.29	628.622
C18orf21	497.183	423.988	461.257	406.086	481.421	370.2
C18orf25	517.19	670.831	639.933	543.812	461.278	732.196
C18orf32	244.09	211.994	185.474	162.03	160.138	156.899
C18orf54	247.091	302.987	407.848	505.33	361.57	555.813
C18orf61	5.00184	1.93602	6.79747	6.07611	3.02147	4.10194
C19orf12	386.142	377.524	333.076	383.807	449.192	353.792
C19orf25	843.31	805.384	734.127	816.224	832.92	641.953
C19orf33	1067.39	1155.8	1121.58	1258.77	1674.9	1140.34
C19orf44	389.143	356.228	438.922	408.112	378.691	419.423
C19orf47	865.318	835.392	717.619	711.917	967.879	799.878
C19orf48	3437.26	2773.35	3060.8	3683.13	4202.87	3470.24
C19orf53	7108.61	6829.31	5911.86	6034.59	7411.67	4881.31
C19orf54	1043.38	937.033	821.523	1024.84	941.693	1099.32
C19orf57	57.0209	40.6564	40.7848	85.0655	80.5726	84.0897
C19orf71	6.0022	15.4882	3.88427	2.02537	8.05726	2.05097
C19orf73	23.0084	14.5201	23.3056	22.2791	12.0859	27.6881
C1D	306.112	290.403	310.741	382.795	421.999	447.111
C1GALT1	570.209	650.502	733.156	650.143	547.894	755.782
C1GALT1C1	577.212	556.606	620.512	578.243	473.364	681.947
C1GALT1C1L	54.0198	72.6007	65.0615	43.5454	37.2648	47.1723
C1QBP	6090.24	5873.88	6364.37	7554.63	8153.95	5939.61
C1QL1	245.09	258.459	255.391	333.173	380.706	391.735
C1QL4	66.0242	60.9846	52.4376	31.3932	36.2577	34.8665
C1QTNF1	1434.53	1079.33	1510.01	822.3	700.982	1266.47
C1QTNF1-AS1	14.0051	30.0083	13.5949	2.02537	9.06442	2.05097
C1QTNF12	39.0143	26.1363	23.3056	24.3044	24.1718	26.6626
C1QTNF2	18.0066	18.3922	10.6817	18.2283	27.1933	24.6116
C1QTNF3	143.053	114.225	116.528	110.383	102.73	118.956
C1QTNF3-AMACR	7.00257	0.96801	3.88427	1.01268	3.02147	2.05097
C1QTNF6	993.365	852.816	1017.68	983.317	868.17	1273.65
C1R	1323.49	1298.1	1227.43	836.477	892.342	1096.24
C1RL	2575.95	2459.71	2114.01	1481.56	1644.69	1590.53
C1RL-AS1	290.107	214.898	206.837	261.273	228.625	198.944
C1S	652.239	564.35	647.702	331.148	438.114	483.003
C1orf109	519.191	539.181	550.595	678.499	683.86	716.814
C1orf112	532.195	479.165	603.033	844.579	670.767	975.236
C1orf115	237.087	196.506	179.647	138.738	120.859	145.619
C1orf116	22.0081	31.9443	33.9874	29.3679	46.3293	35.892
C1orf122	1211.44	1254.54	922.514	931.67	1149.17	749.629
C1orf127	1.00037	0	2.9132	6.07611	4.02863	0
C1orf131	414.152	385.268	466.112	542.799	542.858	471.723
C1orf159	1092.4	1009.63	932.224	1012.68	1249.88	860.382
C1orf162	15.0055	7.74408	10.6817	12.1522	17.1217	19.4842
C1orf167	0	2.90403	0	3.03805	7.0501	3.07645
C1orf174	498.183	518.853	606.917	636.979	659.688	632.724
C1orf198	713.262	912.833	739.953	1502.82	1718.21	1567.97
C1orf21	551.202	623.398	592.351	594.446	506.6	744.502
C1orf216	1044.38	1026.09	884.642	903.315	1031.33	859.356
C1orf220	27.0099	9.6801	15.5371	23.2917	24.1718	17.4332
C1orf226	205.075	188.762	150.515	26.3298	44.3149	45.1213
C1orf229	1.00037	1.93602	1.94213	3.03805	9.06442	3.07645
C1orf35	465.171	455.933	435.038	513.431	626.452	371.225
C1orf43	13365.9	12770	13269.6	12299.1	12288.3	11718.2
C1orf50	374.137	391.076	305.886	258.235	307.183	264.575
C1orf52	500.184	540.149	543.798	467.86	510.629	467.621
C1orf53	69.0253	66.7927	46.6112	59.7484	71.5082	38.9684
C1orf54	0	2.90403	3.88427	5.06342	5.03579	4.10194
C1orf56	579.213	544.989	423.385	585.332	618.395	513.768
C1orf74	222.082	229.418	224.317	215.702	167.188	219.454
C2	12.0044	10.6481	5.8264	10.1268	5.03579	4.10194
C20orf194	204.075	197.474	181.59	163.042	163.16	150.746
C20orf204	21.0077	34.8483	8.7396	13.1649	8.05726	3.07645
C20orf27	1717.63	1556.56	1373.09	1498.77	1872.31	1105.47
C20orf96	18.0066	26.1363	11.6528	20.2537	24.1718	29.7391
C21orf58	611.224	577.902	545.74	979.266	922.557	910.63
C21orf91	628.231	812.16	792.391	517.482	375.67	558.889
C22orf23	10.0037	11.6161	11.6528	8.10148	6.04295	12.3058
C22orf24	4.00147	2.90403	5.8264	2.02537	4.02863	4.10194
C22orf34	6.0022	5.80806	2.9132	5.06342	10.0716	2.05097
C22orf39	543.199	472.389	523.405	636.979	604.295	549.66
C22orf46	616.226	615.654	679.747	588.37	611.345	598.883
C2CD2	425.156	410.436	515.637	364.566	409.913	465.57
C2CD2L	776.285	907.993	733.156	553.938	730.189	616.316
C2CD3	1781.65	1757.91	2006.22	2257.27	2148.27	2145.31
C2CD4C	6.0022	2.90403	1.94213	4.05074	5.03579	8.20388
C2CD4D-AS1	20.0073	11.6161	23.3056	49.6215	25.1789	39.9939
C2CD5	1210.44	1103.53	1277.92	1260.79	1101.83	1336.21
C2orf15	9.00331	9.6801	15.5371	19.241	14.1002	27.6881
C2orf27A	103.038	90.0249	92.2514	92.1543	76.544	114.854
C2orf42	428.157	364.94	397.166	328.11	277.976	371.225
C2orf49	723.266	639.854	800.159	727.107	598.252	731.171
C2orf66	13.0048	13.5521	8.7396	6.07611	1.00716	1.02548
C2orf68	1335.49	1342.63	1274.04	1368.14	1371.75	1434.65
C2orf69	348.128	411.404	505.926	539.761	477.393	623.495
C2orf74	247.091	245.874	250.535	244.057	194.381	193.817
C2orf76	106.039	112.289	118.47	125.573	101.723	118.956
C2orf81	79.029	65.8247	73.8011	48.6089	44.3149	53.3252
C2orf88	40.0147	39.6884	45.6402	36.4566	38.272	34.8665
C2orf92	12.0044	6.77607	4.85534	12.1522	4.02863	7.17839
C3	1484.55	949.617	1773.17	988.38	983.993	1154.7
C3AR1	10.0037	15.4882	4.85534	0	3.02147	3.07645
C3orf18	287.105	229.418	224.317	296.717	289.054	259.448
C3orf20	3.0011	6.77607	2.9132	4.05074	0	1.02548
C3orf33	109.04	103.577	110.702	88.1036	98.7015	97.421
C3orf35	6.0022	10.6481	4.85534	2.02537	3.02147	7.17839
C3orf36	1.00037	4.84005	0.971067	2.02537	4.02863	1.02548
C3orf38	535.197	578.87	581.669	634.953	638.538	701.431
C3orf52	100.037	118.097	108.76	108.357	117.837	158.95
C3orf62	200.073	227.482	209.751	144.814	149.059	148.695
C3orf67	137.05	103.577	102.933	195.448	143.016	124.084
C3orf70	3.0011	4.84005	1.94213	2.02537	1.00716	1.02548
C3orf80	193.071	177.146	205.866	97.2177	129.923	116.905
C4BPB	6.0022	10.6481	9.71067	7.08879	9.06442	6.15291
C4orf19	11.004	26.1363	32.0452	84.0528	65.4653	75.8859
C4orf3	1422.52	1524.62	1330.36	1200.03	962.843	1292.11
C4orf33	245.09	250.714	206.837	269.374	254.811	259.448
C4orf36	44.0162	27.1043	38.8427	25.3171	30.2147	35.892
C4orf46	465.171	599.198	626.338	676.473	633.502	933.191
C4orf47	6.0022	12.5841	6.79747	8.10148	2.01432	12.3058
C4orf48	753.277	660.183	487.476	546.85	619.402	492.233
C4orf54	14.0051	13.5521	12.6239	34.4313	37.2648	28.7136
C5	111.041	107.449	135.949	105.319	101.723	142.542
C5AR1	23.0084	9.6801	25.2477	36.4566	24.1718	22.5607
C5AR2	103.038	90.0249	90.3092	222.791	228.625	147.67
C5orf15	4070.49	4236.01	4241.62	3282.11	3046.65	4564.43
C5orf17	507.186	509.173	445.72	424.315	469.336	346.614
C5orf22	2817.03	3590.35	3250.16	3110.97	2749.54	3891.71
C5orf24	2588.95	2735.6	2952.04	3194.01	2887.52	3806.6
C5orf34	619.227	561.446	630.223	880.023	813.784	833.719
C5orf46	11.004	5.80806	6.79747	30.3805	40.2863	22.5607
C5orf49	4.00147	10.6481	3.88427	1.01268	3.02147	4.10194
C5orf51	1018.37	1371.67	1559.53	1660.8	1222.69	2444.76
C5orf63	96.0353	68.7287	67.9747	75.9513	50.3579	98.4465
C5orf66	143.053	137.457	155.371	198.486	172.224	210.224
C5orf66-AS1	36.0132	32.9123	41.7559	61.7738	59.4223	65.631
C6orf120	962.353	832.488	968.154	906.353	736.232	937.293
C6orf132	206.076	236.194	255.391	379.757	464.3	373.276
C6orf136	651.239	758.92	576.814	646.093	715.082	694.253
C6orf141	133.049	126.809	132.065	153.928	155.102	153.823
C6orf163	12.0044	8.71209	5.8264	11.1395	12.0859	9.22936
C6orf223	1416.52	1589.47	1800.36	1575.74	1808.86	1930.99
C6orf226	111.041	116.161	65.0615	60.7611	88.6299	39.9939
C6orf47	480.176	517.885	535.058	454.695	510.629	461.468
C6orf52	0	6.77607	2.9132	2.02537	3.02147	2.05097
C6orf62	1713.63	2326.13	2181.99	1787.39	1632.6	2202.74
C6orf89	4978.83	4731.63	4547.51	4758.6	4529.19	4847.47
C6orf99	10.0037	16.4562	9.71067	11.1395	13.0931	18.4587
C7orf25	523.192	507.237	566.132	538.748	473.364	522.997
C7orf26	803.295	782.152	765.201	635.966	717.096	628.622
C7orf31	207.076	213.93	172.85	156.966	128.916	141.517
C7orf50	3688.35	3515.81	3083.14	3579.84	4461.71	3109.27
C7orf57	19.007	17.4242	15.5371	10.1268	10.0716	12.3058
C7orf61	18.0066	10.6481	20.3924	16.203	13.0931	12.3058
C7orf65	7.00257	0	1.94213	3.03805	2.01432	1.02548
C8G	17.0062	9.6801	13.5949	13.1649	15.1074	9.22936
C8orf31	456.167	415.276	404.935	342.287	327.326	265.601
C8orf33	5826.14	6174.93	6514.89	5742.93	6798.32	5944.73
C8orf37	126.046	142.297	169.937	137.725	151.074	179.46
C8orf44	77.0283	88.0889	89.3382	88.1036	82.5869	73.8349
C8orf58	338.124	337.835	263.159	291.653	350.491	239.963
C8orf76	80.0294	70.6647	95.1646	109.37	82.5869	95.3701
C8orf82	1274.47	1168.39	872.018	936.733	1321.39	880.891
C8orf88	303.111	343.643	316.568	378.744	442.142	383.531
C9orf116	370.136	351.387	380.658	465.835	487.464	426.602
C9orf129	8.00294	4.84005	6.79747	6.07611	3.02147	6.15291
C9orf147	15.0055	14.5201	3.88427	11.1395	20.1432	6.15291
C9orf16	5539.03	5437.31	5080.62	3408.7	4123.3	3249.76
C9orf163	35.0129	23.2322	26.2188	34.4313	48.3436	32.8155
C9orf24	5.00184	2.90403	0	1.01268	4.02863	6.15291
C9orf40	582.214	506.269	552.537	578.243	650.624	588.628
C9orf43	8.00294	30.0083	13.5949	18.2283	18.1288	15.3823
C9orf47	6.0022	0	1.94213	10.1268	10.0716	2.05097
C9orf64	763.28	856.688	921.543	1179.78	1072.62	1131.11
C9orf72	90.0331	80.3448	79.6275	166.08	121.866	166.129
C9orf78	3397.25	3215.73	3552.16	3361.1	3594.55	3140.03
C9orf85	282.104	312.667	343.758	300.767	301.14	354.818
CA11	464.17	394.948	430.183	435.454	407.899	530.176
CA12	4088.5	3681.34	4250.36	5008.74	4847.45	4361.39
CA13	174.064	264.267	201.982	176.207	150.067	205.097
CA2	97.0356	86.1529	88.3671	148.865	107.766	153.823
CA3-AS1	3.0011	1.93602	6.79747	3.03805	5.03579	13.3313
CA5A	2763.01	2691.07	2396.59	2738.3	2736.45	2749.32
CA5BP1	873.321	760.856	772.969	804.071	836.948	785.521
CA5BP1-CA5B	5.00184	8.71209	3.88427	9.11416	10.0716	15.3823
CA9	104.038	61.9526	97.1067	243.044	197.403	293.289
CAAP1	742.273	702.775	832.205	901.289	759.397	958.828
CAB39	1739.64	1997	2132.46	2647.16	2311.43	2938.01
CAB39L	247.091	244.906	251.506	217.727	187.331	228.683
CABCOCO1	9.00331	7.74408	5.8264	3.03805	6.04295	4.10194
CABIN1	3734.37	3327.05	3514.29	3879.59	3704.33	3413.84
CABLES1	1063.39	1016.41	1213.83	1474.47	1365.71	1526.95
CABLES2	503.185	426.892	440.864	735.209	725.154	757.833
CABP4	191.07	175.21	165.081	131.649	129.923	138.44
CABP7	41.0151	21.2962	16.5081	75.9513	43.3078	39.9939
CABYR	345.127	355.26	224.317	257.222	277.976	175.358
CACFD1	621.228	536.277	417.559	280.514	254.811	253.295
CACHD1	1126.41	1106.43	1172.08	1503.84	1476.49	1353.64
CACNA1A	33.0121	32.9123	21.3635	30.3805	39.2792	24.6116
CACNA1E	0	0.96801	1.94213	3.03805	2.01432	7.17839
CACNA1G	1102.4	964.138	1048.75	467.86	420.992	579.399
CACNA1H	59.0217	23.2322	15.5371	36.4566	20.1432	11.2803
CACNA2D1	2787.02	3030.84	3246.28	3066.41	2735.44	3113.37
CACNA2D2	36.0132	16.4562	25.2477	4.05074	8.05726	4.10194
CACNA2D3	750.275	677.607	687.516	1001.54	837.955	1204.94
CACNA2D4	8.00294	5.80806	2.9132	3.03805	7.0501	1.02548
CACNB1	1045.38	1356.18	984.662	829.389	1178.37	791.674
CACNB3	1251.46	1123.86	1059.43	873.947	833.927	919.86
CACNB4	80.0294	114.225	104.875	73.926	76.544	97.421
CACNG3	2.00073	0	0.971067	11.1395	6.04295	15.3823
CACNG4	305.112	419.148	245.68	792.932	864.141	582.475
CACNG6	65.0239	90.9929	52.4376	58.7357	56.4008	47.1723
CACNG7	10.0037	1.93602	5.8264	0	1.00716	0
CACNG8	32.0118	27.1043	33.0163	27.3425	15.1074	18.4587
CACTIN	1704.63	1696.92	1499.33	1473.46	1766.55	1205.97
CACTIN-AS1	51.0187	40.6564	34.9584	60.7611	52.3722	47.1723
CACUL1	1559.57	1982.48	1947.96	1649.66	1603.4	2128.91
CACYBP	2200.81	2273.85	3125.87	3836.05	3625.77	3848.64
CAD	6328.32	5658.98	7097.53	6605.74	6957.45	6669.75
CADM1	339.125	268.139	384.543	658.245	520.701	632.724
CADM2	26.0096	15.4882	23.3056	11.1395	15.1074	19.4842
CADM4	218.08	212.962	189.358	114.433	115.823	173.307
CADPS2	392.144	356.228	382.6	333.173	278.983	349.69
CAGE1	3.0011	4.84005	0.971067	1.01268	1.00716	3.07645
CAHM	6.0022	8.71209	1.94213	4.05074	7.0501	2.05097
CALB2	8.00294	19.3602	2.9132	3.03805	5.03579	1.02548
CALCOCO1	4256.56	4237.95	2782.11	1826.88	1629.58	1785.37
CALCOCO2	2707.99	2835.3	2686.94	3995.04	3574.4	4302.93
CALCR	2.00073	7.74408	3.88427	1.01268	4.02863	2.05097
CALCRL	34.0125	30.9763	21.3635	18.2283	11.0787	19.4842
CALD1	16119.9	17677.8	19512.6	21933.7	22266.2	19999
CALHM2	27.0099	32.9123	33.9874	19.241	20.1432	22.5607
CALHM3	21.0077	20.3282	18.4503	12.1522	16.1145	2.05097
CALHM5	6.0022	15.4882	1.94213	14.1776	12.0859	16.4078
CALHM6	26.0096	11.6161	23.3056	34.4313	20.1432	18.4587
CALM1	5073.86	6336.59	6106.07	6432.57	6500.2	6539.52
CALM2	4627.7	4907.81	5100.04	5755.09	5308.73	5660.68
CALM3	10519.9	10745.9	10021.4	9623.54	10134	11257.8
CALML4	128.047	154.882	173.821	228.867	261.861	193.817
CALML6	10.0037	5.80806	0	1.01268	2.01432	2.05097
CALR	71211.1	68004.6	71711.4	65587.5	61367.1	63268.3
CALU	28932.6	30490.4	31333.4	29247.3	26315	31895.6
CALY	0	4.84005	0.971067	11.1395	3.02147	0
CAMK1	446.164	367.844	355.411	864.833	934.642	771.164
CAMK1D	1953.72	1873.1	2469.42	2567.16	2438.33	3133.88
CAMK2A	13.0048	4.84005	5.8264	14.1776	9.06442	7.17839
CAMK2B	5.00184	3.87204	1.94213	3.03805	0	0
CAMK2D	953.35	1003.83	1099.25	809.135	718.104	821.413
CAMK2G	1332.49	1376.51	1256.56	1227.37	1467.43	1160.85
CAMK2N1	44.0162	40.6564	48.5534	56.7103	62.4438	84.0897
CAMK2N2	81.0298	104.545	84.4828	64.8118	116.83	131.262
CAMK4	415.152	464.645	622.454	521.533	391.784	637.851
CAMKK1	1090.4	1152.9	812.783	1532.19	1788.71	1099.32
CAMKK2	1737.64	1658.2	2080.03	1751.94	1781.66	2084.81
CAMKMT	331.122	326.219	324.336	326.084	314.233	345.588
CAMKV	8.00294	6.77607	11.6528	8.10148	15.1074	9.22936
CAMLG	803.295	732.783	848.713	915.467	818.819	931.14
CAMSAP1	2750.01	2863.37	3167.62	3077.55	3435.42	3305.14
CAMSAP2	2703.99	2990.18	3477.39	3216.29	3027.52	3282.58
CAMSAP3	37.0136	22.2642	31.0741	10.1268	24.1718	30.7645
CAMTA1	831.305	847.008	771.998	931.67	863.134	991.644
CAMTA1-DT	11.004	6.77607	4.85534	12.1522	6.04295	5.12742
CAMTA2	3575.31	3485.8	2958.84	2799.06	2645.8	2717.53
CAND1	3658.34	3981.42	4411.56	4656.32	4014.53	4911.05
CAND2	167.061	145.201	178.676	192.41	201.432	211.25
CANT1	4173.53	4217.62	3659.95	2804.12	2835.15	2526.79
CANX	27139	27602.8	32780.3	36086	30521.9	38313.1
CAP1	16724.1	17473.5	17620	18675.9	19430.1	17773.7
CAP2	1406.52	1242.92	1364.35	1563.58	1469.44	1462.34
CAPG	2646.97	2710.43	2548.08	2531.71	2911.69	2527.82
CAPN1	10234.8	9912.42	8152.11	8791.11	9657.64	7179.42
CAPN10	625.23	649.534	582.64	731.158	802.705	657.336
CAPN10-DT	61.0224	65.8247	53.4087	85.0655	81.5798	65.631
CAPN12	140.051	102.609	99.0488	63.7991	85.6084	45.1213
CAPN15	3766.38	3086.98	3035.56	3109.95	3537.14	2696
CAPN2	12720.7	13630.5	14249.4	12245.4	14141.5	11800.3
CAPN3	94.0345	69.6967	47.5823	14.1776	17.1217	17.4332
CAPN5	194.071	177.146	103.904	217.727	191.36	185.613
CAPN6	30.011	42.5924	33.9874	68.8625	50.3579	91.2681
CAPN7	991.364	979.626	1028.36	1086.61	1127.01	1057.27
CAPNS1	22536.3	21971.9	20146.7	18269.8	19863.2	17345
CAPRIN1	18066.6	18916.8	20625.5	19890.1	18596.2	20243.1
CAPRIN2	468.172	455.933	509.81	627.864	570.051	580.424
CAPS	86.0316	84.2168	49.5244	27.3425	31.2219	13.3313
CAPS2	43.0158	48.4005	28.1609	23.2917	26.1861	32.8155
CAPSL	13.0048	21.2962	6.79747	5.06342	14.1002	3.07645
CAPZA1	5977.19	6563.1	6700.36	6872.08	6329.99	7248.13
CAPZA2	2379.87	2542.96	2769.48	2925.65	2603.5	3134.91
CAPZB	11751.3	11564.8	10136	11519.3	11959	11249.6
CARD10	1554.57	1268.09	1555.65	2117.52	1893.46	1952.52
CARD11	456.167	474.325	515.637	356.465	483.436	404.041
CARD14	5.00184	8.71209	2.9132	10.1268	12.0859	3.07645
CARD19	417.153	452.06	363.179	339.249	453.221	299.442
CARD6	1574.58	1844.06	1419.7	1360.04	1440.24	1601.81
CARD8	350.129	332.027	378.716	304.818	238.696	297.391
CARD8-AS1	66.0242	62.9206	63.1194	36.4566	52.3722	34.8665
CARD9	35.0129	20.3282	22.3345	28.3552	27.1933	17.4332
CARF	124.046	140.361	111.673	64.8118	57.408	85.1152
CARHSP1	1741.64	1733.71	1224.52	1456.24	1654.76	1400.81
CARM1	6030.21	5283.4	5941.96	6521.69	7198.16	5972.42
CARMIL1	1247.46	1484.93	1365.32	1252.69	1460.38	1306.47
CARMIL2	115.042	131.649	127.21	151.903	165.174	145.619
CARMIL3	22.0081	22.2642	23.3056	43.5454	30.2147	36.9174
CARMN	18.0066	14.5201	4.85534	29.3679	19.136	19.4842
CARNMT1	443.163	449.156	561.277	509.38	402.863	627.597
CARNMT1-AS1	3.0011	3.87204	1.94213	1.01268	1.00716	3.07645
CARNS1	117.043	128.745	55.3508	27.3425	30.2147	19.4842
CARS1	2075.76	1845.03	2142.17	2244.11	2404.09	1947.4
CARS2	2322.85	2057.02	2178.1	2919.57	2926.8	2346.31
CASC1	15.0055	12.5841	15.5371	7.08879	9.06442	10.2548
CASC11	3.0011	0.96801	6.79747	7.08879	10.0716	3.07645
CASC15	22.0081	27.1043	20.3924	86.0782	78.5583	78.9623
CASC19	30.011	32.9123	41.7559	53.6723	63.4509	38.9684
CASC2	26.0096	27.1043	35.9295	24.3044	28.2004	28.7136
CASC3	5855.15	6071.36	6149.77	6295.86	5975.47	6652.32
CASC4	2994.1	3655.2	3565.76	3048.18	2810.98	3882.48
CASC8	43.0158	39.6884	35.9295	45.5708	37.2648	45.1213
CASD1	360.132	453.028	396.195	411.15	348.477	504.538
CASK	1549.57	1709.5	1796.47	1434.97	1274.05	1573.09
CASKIN1	93.0342	84.2168	83.5118	87.0909	72.5154	79.9878
CASKIN2	1634.6	1659.17	1464.37	1515.99	1932.74	1354.67
CASP1	6.0022	4.84005	17.4792	8.10148	14.1002	8.20388
CASP10	102.037	101.641	105.846	35.444	23.1646	31.79
CASP2	1292.47	1597.22	1452.72	1663.84	1550.02	1979.19
CASP3	307.113	357.196	364.15	393.934	401.856	387.633
CASP4	756.278	802.48	802.101	448.619	542.858	515.819
CASP6	339.125	318.475	287.436	429.378	373.656	374.302
CASP7	627.23	665.023	642.846	627.864	662.71	652.208
CASP8	1027.38	1196.46	1113.81	1107.88	1040.39	1128.03
CASP8AP2	750.275	668.895	1066.23	1312.44	1006.15	1428.5
CASP9	523.192	450.124	511.752	665.334	534.801	841.923
CASQ1	2.00073	4.84005	0.971067	5.06342	3.02147	1.02548
CAST	11152.1	12251.1	15125.3	13177.1	13136.4	16024.2
CASTOR1	151.055	113.257	134.007	52.6596	52.3722	82.0388
CASTOR2	126.046	159.722	139.834	120.509	120.859	92.2936
CASTOR3	978.359	898.313	712.763	504.317	479.407	469.672
CASZ1	211.078	249.746	222.374	142.789	145.031	156.899
CAT	4742.74	4045.31	4754.34	4918.61	4123.3	5732.46
CATIP-AS1	1.00037	5.80806	0.971067	1.01268	3.02147	4.10194
CATSPER1	88.0323	97.769	84.4828	70.8879	90.6442	70.7584
CATSPER2	8.00294	9.6801	9.71067	7.08879	6.04295	12.3058
CATSPER2P1	24.0088	11.6161	21.3635	14.1776	10.0716	15.3823
CATSPER3	8.00294	11.6161	6.79747	5.06342	6.04295	7.17839
CATSPERD	13.0048	0.96801	4.85534	0	1.00716	0
CATSPERE	6.0022	3.87204	5.8264	12.1522	7.0501	5.12742
CAV1	6413.35	6460.5	5226.28	10532.9	9654.61	7275.81
CAV2	3297.21	3937.86	2879.21	4346.44	4343.87	3469.21
CAVIN1	17223.3	20483.1	17888	14531	17786.4	14353.7
CAVIN2	41.0151	51.3045	32.0452	27.3425	39.2792	36.9174
CAVIN3	962.353	1210.98	823.465	1123.07	1862.23	1049.07
CAVIN4	10.0037	20.3282	13.5949	23.2917	23.1646	22.5607
CBARP	586.215	509.173	608.859	572.167	683.86	583.501
CBFA2T2	866.318	858.624	799.188	691.664	609.33	690.151
CBFB	1030.38	1263.25	1512.92	1278.01	1107.87	1654.11
CBL	877.322	877.017	1131.29	749.387	637.531	979.338
CBLB	2660.98	2737.53	2465.54	2120.56	1779.65	1970.98
CBLL1	2093.77	2178.02	2379.11	2100.31	2040.5	2708.3
CBLN3	269.099	269.107	149.544	114.433	96.6871	96.3956
CBR1	2634.97	2765.6	2651.98	2779.82	3484.77	2767.78
CBR3	36.0132	60.9846	39.8138	48.6089	94.6728	65.631
CBR3-AS1	1.00037	8.71209	11.6528	13.1649	10.0716	6.15291
CBR4	192.071	237.162	226.259	351.402	314.233	407.117
CBS	52.0191	59.0486	63.1194	84.0528	82.5869	89.2172
CBSL	72.0264	79.3768	76.7143	90.1289	93.6657	66.6565
CBWD1	341.125	363.004	396.195	469.886	424.013	396.863
CBWD2	260.096	234.258	288.407	364.566	284.019	335.333
CBWD3	14.0051	9.6801	13.5949	20.2537	12.0859	17.4332
CBWD5	125.046	122.937	127.21	150.89	137.981	138.44
CBWD6	31.0114	36.7844	32.0452	30.3805	32.229	23.5861
CBX1	3199.17	2873.05	3806.58	4313.02	3850.36	3945.04
CBX2	2217.81	1992.16	2295.6	2842.61	3408.22	2907.25
CBX3	5105.87	5108.19	6281.83	7718.68	7226.36	7519.88
CBX3P2	6.0022	5.80806	3.88427	7.08879	10.0716	6.15291
CBX4	3451.27	2867.24	2922.91	3537.31	4019.57	3635.34
CBX5	4654.71	5777.08	6896.52	6667.51	5441.67	9227.31
CBX6	3528.3	3498.39	4073.63	3906.94	3996.4	4035.28
CBX7	124.046	97.769	100.991	71.9006	81.5798	68.7075
CBX8	492.181	487.877	466.112	599.509	730.189	561.966
CBY1	393.144	373.652	358.324	390.896	361.57	379.429
CC2D1A	2623.96	2558.45	2167.42	2479.05	2962.05	2114.55
CC2D1B	2261.83	2503.27	1910.09	2342.34	2882.49	1997.64
CC2D2A	700.257	741.495	802.101	709.892	748.318	708.61
CC2D2B	2.00073	2.90403	2.9132	2.02537	1.00716	2.05097
CCAR1	4196.54	4250.53	4901.95	5314.57	5187.87	4960.27
CCAR2	4687.72	4684.2	4663.06	4726.2	5296.64	4355.23
CCAT1	3046.12	3147.97	3752.2	6007.24	6125.53	6524.13
CCBE1	1.00037	0.96801	5.8264	12.1522	10.0716	17.4332
CCDC102A	276.101	190.698	233.056	430.391	496.529	393.786
CCDC102B	41.0151	40.6564	46.6112	14.1776	45.3221	21.5352
CCDC103	248.091	242.97	242.767	226.841	213.517	195.868
CCDC106	1253.46	1324.24	1140.03	1051.17	1576.2	1163.93
CCDC107	494.181	511.109	493.302	374.693	487.464	429.678
CCDC110	9.00331	8.71209	9.71067	20.2537	17.1217	16.4078
CCDC112	251.092	247.81	432.125	510.393	524.729	453.264
CCDC113	460.169	474.325	499.129	362.541	331.355	447.111
CCDC114	10.0037	7.74408	2.9132	11.1395	6.04295	1.02548
CCDC115	329.121	319.443	268.015	289.628	313.226	313.798
CCDC116	7.00257	8.71209	1.94213	4.05074	4.02863	1.02548
CCDC117	564.207	580.806	838.031	801.033	675.803	1109.57
CCDC12	751.276	774.408	692.371	801.033	1032.34	712.712
CCDC120	609.224	549.829	502.042	480.012	535.808	472.748
CCDC121	38.014	30.9763	31.0741	70.8879	62.4438	50.2487
CCDC122	31.0114	32.9123	47.5823	53.6723	44.3149	53.3252
CCDC124	2812.03	2814	2505.35	2829.44	3692.24	2480.65
CCDC125	621.228	572.094	768.114	616.725	534.801	722.967
CCDC126	190.07	215.866	168.966	110.383	97.6943	102.548
CCDC127	1514.56	1452.98	1590.61	1645.61	1622.53	1715.64
CCDC13	9.00331	2.90403	4.85534	2.02537	4.02863	7.17839
CCDC130	801.294	721.167	520.492	524.571	624.438	481.978
CCDC134	269.099	280.723	370.948	316.97	323.298	296.365
CCDC136	160.059	98.737	108.76	184.309	148.052	133.313
CCDC137	1261.46	1150.96	1243.94	1223.32	1673.9	1127.01
CCDC138	299.11	300.083	440.864	477.987	426.028	479.927
CCDC14	1227.45	951.553	1167.22	1897.77	1244.85	1725.89
CCDC142	608.223	526.597	519.521	568.116	520.701	515.819
CCDC144A	2.00073	0	1.94213	3.03805	3.02147	4.10194
CCDC144B	28.0103	27.1043	46.6112	85.0655	61.4366	65.631
CCDC144CP	2.00073	3.87204	9.71067	17.2156	8.05726	10.2548
CCDC144NL-AS1	1.00037	7.74408	5.8264	21.2664	15.1074	19.4842
CCDC146	24.0088	11.6161	18.4503	7.08879	6.04295	17.4332
CCDC148	7.00257	1.93602	2.9132	3.03805	2.01432	2.05097
CCDC149	44.0162	34.8483	33.9874	21.2664	20.1432	30.7645
CCDC15	63.0231	64.8566	90.3092	82.0274	97.6943	121.007
CCDC150	121.044	104.545	106.817	275.45	248.768	185.613
CCDC151	47.0173	42.5924	51.4666	41.5201	44.3149	43.0704
CCDC152	742.273	694.063	829.291	1035.98	739.254	1202.89
CCDC153	22.0081	21.2962	15.5371	21.2664	14.1002	27.6881
CCDC154	7.00257	3.87204	3.88427	2.02537	8.05726	3.07645
CCDC157	156.057	173.274	150.515	105.319	144.024	140.491
CCDC158	6.0022	14.5201	8.7396	3.03805	3.02147	2.05097
CCDC159	148.054	151.009	107.788	49.6215	52.3722	74.8604
CCDC160	6.0022	8.71209	6.79747	1.01268	1.00716	2.05097
CCDC162P	5.00184	0.96801	6.79747	0	2.01432	2.05097
CCDC163	125.046	151.978	121.383	145.827	156.109	176.383
CCDC167	296.109	270.075	237.911	248.108	278.983	220.479
CCDC168	1.00037	1.93602	5.8264	6.07611	4.02863	1.02548
CCDC169	41.0151	41.6244	37.8716	45.5708	48.3436	67.682
CCDC17	28.0103	32.9123	23.3056	11.1395	15.1074	10.2548
CCDC171	76.0279	71.6327	60.2062	49.6215	78.5583	69.733
CCDC173	16.0059	21.2962	28.1609	24.3044	17.1217	13.3313
CCDC174	462.17	456.901	539.913	551.913	557.965	497.36
CCDC18	387.142	384.3	694.313	647.105	610.338	664.514
CCDC18-AS1	196.072	160.69	88.3671	95.1923	73.5225	74.8604
CCDC183	49.018	40.6564	35.9295	16.203	24.1718	16.4078
CCDC183-AS1	371.136	327.187	304.915	382.795	461.278	355.843
CCDC184	32.0118	33.8803	22.3345	8.10148	11.0787	10.2548
CCDC185	9.00331	2.90403	1.94213	28.3552	20.1432	13.3313
CCDC186	578.212	626.302	837.06	560.015	464.3	686.049
CCDC188	15.0055	19.3602	13.5949	26.3298	32.229	15.3823
CCDC189	437.161	414.308	363.179	439.505	475.378	419.423
CCDC190	0	1.93602	5.8264	14.1776	13.0931	9.22936
CCDC191	63.0231	62.9206	44.6691	30.3805	25.1789	25.6371
CCDC197	16.0059	6.77607	9.71067	20.2537	29.2076	22.5607
CCDC200	4.00147	1.93602	3.88427	1.01268	2.01432	1.02548
CCDC22	838.308	750.207	668.094	780.78	803.712	681.947
CCDC24	315.116	300.083	193.242	165.068	174.238	136.389
CCDC25	1315.48	1335.85	1455.63	1429.91	1394.91	1513.62
CCDC28A	195.072	213.93	227.23	226.841	241.718	232.785
CCDC28A-AS1	6.0022	3.87204	5.8264	0	9.06442	2.05097
CCDC28B	457.168	449.156	464.17	409.125	468.328	494.284
CCDC3	404.148	428.828	352.497	668.372	649.617	578.373
CCDC30	16.0059	11.6161	12.6239	13.1649	11.0787	6.15291
CCDC32	611.224	642.758	548.653	590.395	664.724	507.615
CCDC33	8.00294	4.84005	5.8264	9.11416	9.06442	7.17839
CCDC34	2234.82	2105.42	2338.33	3023.88	2949.97	2755.48
CCDC40	212.078	165.53	177.705	151.903	163.16	177.409
CCDC43	1531.56	1598.18	1778.02	1892.71	1820.94	1748.45
CCDC47	2999.1	3592.28	4005.65	3329.71	3475.7	3936.84
CCDC50	2488.91	2701.71	2666.55	3007.67	2873.42	3120.55
CCDC51	716.263	745.367	757.432	756.475	832.92	682.973
CCDC57	1194.44	1326.17	1370.18	946.86	1042.41	784.496
CCDC58	336.123	329.123	429.212	447.607	414.949	364.047
CCDC59	849.312	761.824	1001.17	1065.34	1058.52	913.707
CCDC6	1950.72	2267.08	2465.54	2350.44	2006.26	2810.85
CCDC60	12.0044	7.74408	4.85534	1.01268	0	1.02548
CCDC61	365.134	279.755	309.77	337.224	298.119	262.524
CCDC62	6.0022	0.96801	7.76854	6.07611	1.00716	4.10194
CCDC65	14.0051	3.87204	3.88427	4.05074	0	6.15291
CCDC66	549.202	455.933	668.094	706.854	674.796	705.533
CCDC68	87.032	127.777	128.181	110.383	110.787	132.288
CCDC69	290.107	297.179	278.696	209.626	204.453	210.224
CCDC7	35.0129	35.8164	50.4955	61.7738	34.2434	38.9684
CCDC71	1672.61	1379.41	1362.41	1311.43	1409.01	1168.03
CCDC71L	449.165	510.141	463.199	334.186	384.734	339.435
CCDC74A	232.085	227.482	236.94	183.296	263.875	213.301
CCDC74B	357.131	318.475	283.552	316.97	356.534	331.232
CCDC77	919.338	952.521	1090.51	1201.04	1220.68	1283.91
CCDC78	367.135	302.987	236.94	217.727	292.076	173.307
[truncated: 14,410 more rows]
