# Supplementary material for: RUNX3 inactivates oncogenic MYC through disruption of MYC/MAX complex and subsequent recruitment of GSK3β-FBXW7 cascade
Source: Commun Biol. 2023 Jul 3;6:689. doi: 10.1038/s42003-023-05037-0 (PMC10317990; doi:10.1038/s42003-023-05037-0)
Supplement: Supplementary file 4 — Supplementary Data 2 [file 42003_2023_5037_MOESM4_ESM.xlsx]

## Sheet: Raw count
Gene	Dox_1	Dox_2	Dox_3	Mock_1	Mock_2	Mock_3
A1BG	15	12	16	6	6	6
A1BG-AS1	94	96	100	68	71	101
A1CF	0	0	0	0	0	0
A2M	0	1	0	0	1	0
A2M-AS1	45	32	30	7	9	9
A2ML1	139	147	135	233	219	233
A2MP1	0	0	0	0	0	0
A3GALT2	0	1	1	1	0	1
A4GALT	6373	6798	8614	9650	9761	9354
A4GNT	0	0	0	0	0	0
AA06	0	0	0	0	0	0
AAAS	3598	3592	4124	3397	3432	3883
AACS	712	656	660	450	471	496
AACSP1	51	43	43	33	40	39
AADAC	0	0	0	0	0	1
AADACL2	0	0	0	0	0	0
AADACL2-AS1	0	0	0	0	0	0
AADACL3	24	23	16	0	2	0
AADACL4	0	0	0	0	0	0
AADACP1	0	0	0	0	0	0
AADAT	227	219	205	267	262	290
AAGAB	3274	3064	3403	3306	3260	2987
AAK1	6100	5006	4069	4669	4145	4423
AAMDC	105	122	130	71	78	66
AAMP	5395	5436	5803	5269	4990	4891
AANAT	3	4	4	1	0	0
AAR2	4553	4201	4426	3848	3703	3556
AARD	1	0	2	0	1	1
AARS1	5806	5731	7664	10029	9571	9561
AARS2	1191	974	1141	1190	1025	1018
AARSD1	59	63	61	67	65	46
AASDH	388	385	310	303	270	291
AASDHPPT	931	857	764	885	893	823
AASS	56	48	26	11	1	10
AATBC	0	0	0	0	0	0
AATF	5602	5595	6667	5390	5239	5001
AATK	1907	1906	2650	3146	2971	3006
ABALON	4	4	4	4	3	6
ABAT	964	836	774	840	765	748
ABCA1	0	1	1	0	1	0
ABCA10	3	3	1	2	3	0
ABCA11P	160	143	104	136	151	119
ABCA12	385	304	278	753	633	635
ABCA13	2	7	1	1	2	1
ABCA17P	1	0	2	1	0	0
ABCA2	2998	2723	3672	3934	3379	4307
ABCA3	588	514	614	638	615	655
ABCA4	86	69	87	110	95	87
ABCA5	57	56	58	86	71	82
ABCA6	0	0	1	0	0	0
ABCA7	907	754	1002	769	633	922
ABCA8	0	0	0	0	0	0
ABCA9	0	0	2	1	0	0
ABCA9-AS1	1	0	0	0	1	0
ABCB1	0	1	0	0	0	0
ABCB10	807	749	612	820	775	802
ABCB11	1	0	0	1	0	0
ABCB4	0	1	0	0	0	0
ABCB5	0	0	0	1	0	0
ABCB6	211	192	316	227	189	264
ABCB7	631	614	605	486	529	516
ABCB8	2045	1822	2267	1904	1784	2097
ABCB9	403	364	471	474	456	458
ABCC1	4594	4238	4423	4482	3938	4428
ABCC10	508	513	569	485	459	588
ABCC11	12	11	8	6	2	5
ABCC12	3	1	0	0	0	0
ABCC13	0	0	0	0	0	0
ABCC2	242	255	273	155	182	215
ABCC3	1701	1726	2320	1289	1250	1623
ABCC4	1194	1084	980	1470	1350	1277
ABCC5	3153	2890	3536	3640	3403	4001
ABCC5-AS1	2	4	0	1	2	1
ABCC6	128	78	91	28	26	43
ABCC6P1	79	54	56	6	11	13
ABCC6P2	7	8	0	0	0	0
ABCC8	0	0	1	0	0	0
ABCC9	1	0	0	0	0	0
ABCD1	1012	986	1206	1060	1005	982
ABCD2	0	3	1	0	0	0
ABCD3	4424	4085	3689	3615	3601	3364
ABCD4	1233	1084	1159	673	641	709
ABCE1	4963	4624	4509	5393	5365	5098
ABCF1	7873	6980	8396	7537	6716	6630
ABCF2	1593	1558	1713	1584	1429	1501
ABCF3	4000	3794	4568	3842	3717	3897
ABCG1	84	79	70	14	21	23
ABCG2	385	436	457	362	439	411
ABCG4	64	87	59	8	6	12
ABCG5	0	0	0	0	0	0
ABCG8	3	2	7	1	0	0
ABHD1	0	0	0	0	1	0
ABHD10	2050	1923	1783	1676	1634	1512
ABHD11	632	654	775	714	781	854
ABHD11-AS1	10	8	6	8	7	11
ABHD12	4574	4830	5438	5432	5576	5330
ABHD12B	3	3	10	6	6	4
ABHD13	535	478	383	397	366	392
ABHD14A	126	183	194	101	127	136
ABHD14A-ACY1	2	0	0	0	0	2
ABHD14B	478	482	551	486	467	640
ABHD15	1151	1024	1065	1018	1080	1030
ABHD16A	1012	952	1002	1090	1031	1056
ABHD16B	0	0	0	0	0	0
ABHD17A	2034	1843	2189	1661	1640	1567
ABHD17B	454	453	341	372	450	430
ABHD17C	1216	1146	1116	1655	1728	1653
ABHD18	334	348	302	270	294	303
ABHD2	6213	5491	4304	5127	4526	5114
ABHD3	814	791	812	845	915	860
ABHD4	6104	5816	5867	4440	4794	4618
ABHD5	523	542	512	464	472	449
ABHD6	334	384	321	285	321	292
ABHD8	1491	1517	1720	1744	1689	1640
ABI1	3447	3530	3297	3531	3676	3779
ABI2	3565	3115	2743	2789	2780	2695
ABI3	11	5	9	1	2	1
ABI3BP	25	35	17	0	2	2
ABITRAM	1601	1509	1483	1356	1573	1467
ABL1	2929	2757	2598	2241	2033	1970
ABL2	3608	3039	2502	2874	2390	2571
ABLIM1	5029	4690	4054	7523	7013	6841
ABLIM2	280	288	356	289	292	284
ABLIM3	6728	6142	6520	7098	6510	6538
ABO	1	0	0	1	0	1
ABR	4796	4604	5046	4863	4535	4798
ABRA	0	0	0	0	0	0
ABRACL	226	218	276	210	256	277
ABRAXAS1	336	283	251	300	336	313
ABRAXAS2	1406	1387	1329	1278	1422	1370
ABT1	1542	1403	1548	1315	1326	1263
ABTB1	864	822	941	618	616	683
ABTB2	2823	2733	2544	2367	2218	2276
ACAA1	504	491	636	710	741	760
ACAA2	409	441	389	298	349	342
ACACA	4858	4279	5398	5985	5286	6043
ACACB	330	271	276	174	149	141
ACAD10	497	403	472	424	382	443
ACAD11	36	34	30	32	33	24
ACAD8	361	322	387	298	271	309
ACAD9	2405	2507	2874	2790	2753	2771
ACADL	0	0	0	0	0	0
ACADM	643	665	582	524	552	565
ACADS	436	358	429	210	198	221
ACADSB	770	603	524	304	304	356
ACADVL	22384	19525	26632	17649	16220	19138
ACAN	0	2	0	0	2	2
ACAP1	49	57	60	37	28	41
ACAP2	5199	4363	3583	3944	3515	3888
ACAP3	1357	1214	1891	1689	1505	1894
ACAT1	939	921	1008	1111	1181	960
ACAT2	626	716	768	598	719	686
ACBD3	2488	2176	1837	2380	2344	2248
ACBD3-AS1	2	1	0	2	0	0
ACBD4	335	221	311	185	161	231
ACBD5	1739	1585	1331	1164	1282	1188
ACBD6	1144	1117	1218	1175	1186	1141
ACBD7	134	105	98	52	58	74
ACBD7-DCLRE1CP1	1	1	0	0	0	0
ACCS	278	204	323	152	111	142
ACCSL	0	0	0	0	0	0
ACD	2412	2448	2664	2238	2357	2426
ACE	95	92	112	52	50	72
ACE2	38	34	46	82	91	80
ACER1	2	2	4	7	5	4
ACER2	165	125	86	130	107	118
ACER3	1382	1285	1033	940	1026	1009
ACHE	363	398	417	232	272	301
ACIN1	14613	13569	15894	14062	13484	13914
ACKR1	0	0	0	0	0	0
ACKR2	931	981	934	1342	1368	1438
ACKR3	0	0	0	0	2	0
ACKR4	2	3	3	1	1	2
ACLY	8785	8000	8817	10078	9247	9518
ACMSD	0	0	0	0	0	0
ACO1	2092	1920	1754	1638	1703	1686
ACO2	7018	6714	7040	5863	5707	5427
ACOD1	0	0	0	0	0	0
ACOT1	0	0	0	0	2	0
ACOT11	1044	981	1179	1015	956	1003
ACOT12	0	0	0	0	0	0
ACOT13	600	651	757	608	722	683
ACOT2	2	2	2	0	0	0
ACOT4	0	0	0	0	0	0
ACOT6	0	0	0	0	0	0
ACOT7	7835	8205	9545	8282	8132	7552
ACOT8	1292	1191	1518	1058	1132	1088
ACOT9	1161	1118	1218	1234	1065	1082
ACOX1	3197	2873	2643	2407	2482	2439
ACOX2	5	7	13	14	14	9
ACOX3	490	430	540	550	510	522
ACOXL	145	146	151	181	165	140
ACOXL-AS1	4	1	2	0	1	0
ACP1	4106	4315	4625	4256	4415	4239
ACP2	3937	3810	3829	2357	2358	2169
ACP3	140	118	135	286	238	268
ACP4	0	0	0	1	1	0
ACP5	0	0	1	0	4	1
ACP6	753	714	801	405	404	443
ACP7	572	542	561	548	523	585
ACR	1	0	0	0	0	1
ACRBP	204	155	184	61	57	79
ACRV1	1	0	2	0	0	1
ACSBG1	23	15	19	30	22	24
ACSBG2	22	18	26	7	9	16
ACSF2	2932	2800	3810	3666	3485	3594
ACSF3	596	543	603	500	537	491
ACSL1	3753	3696	3667	3241	3509	3294
ACSL3	6516	6601	6236	7503	7704	7549
ACSL4	1243	1261	935	717	784	771
ACSL5	43	56	49	62	39	51
ACSL6	1	0	1	1	1	0
ACSM1	15	7	9	8	5	2
ACSM2A	0	0	0	0	0	0
ACSM2B	0	0	0	0	0	0
ACSM3	27	31	32	17	23	15
ACSM4	0	0	0	0	0	0
ACSM5	0	0	0	0	0	0
ACSM6	2	0	0	1	0	0
ACSS1	1780	1620	1986	3775	3277	3263
ACSS2	2810	2693	2990	2550	2678	2592
ACSS3	0	2	1	0	0	0
ACTA1	44	32	45	44	37	31
ACTA2	118	118	109	46	57	51
ACTA2-AS1	6	7	2	5	5	8
ACTB	233374	238976	243705	255594	245268	236531
ACTBL2	7	17	14	18	20	7
ACTC1	14	7	9	3	3	2
ACTG1	110014	108364	113981	108644	100387	94198
ACTG1P17	19	13	9	2	3	4
ACTG1P20	18	21	25	25	26	24
ACTG1P4	0	0	2	2	2	0
ACTG2	3	1	1	0	0	0
ACTL10	24	23	24	20	19	20
ACTL6A	3579	3375	3368	3912	3985	3817
ACTL6B	1	0	0	0	0	0
ACTL7A	0	0	0	0	0	0
ACTL7B	0	0	0	1	0	0
ACTL8	4	3	4	11	6	9
ACTL9	0	0	0	0	0	0
ACTN1	29131	28053	31464	29739	26718	26481
ACTN1-AS1	8	1	2	2	1	3
ACTN2	6	4	6	1	4	1
ACTN3	10	9	8	0	0	2
ACTN4	67994	66355	77015	71418	66133	69381
ACTR10	1780	1768	1737	1358	1458	1263
ACTR1A	7085	6578	7490	5684	5688	5608
ACTR1B	1304	1140	1465	1316	1276	1303
ACTR2	9154	8793	7689	9697	9780	9794
ACTR3	6564	6415	6186	6230	6620	6218
ACTR3-AS1	6	5	3	1	1	2
ACTR3B	289	300	279	252	261	241
ACTR3BP2	0	0	0	0	0	0
ACTR3BP5	0	0	0	0	0	0
ACTR3C	47	47	66	80	76	74
ACTR5	936	900	1123	1210	1143	1029
ACTR6	340	320	344	323	350	347
ACTR8	834	791	776	661	624	638
ACTRT1	0	0	0	0	0	0
ACTRT2	0	0	1	0	0	0
ACTRT3	127	111	67	64	62	60
ACVR1	935	873	813	809	754	806
ACVR1B	3825	3536	3250	2972	2905	2979
ACVR1C	13	9	6	15	18	12
ACVR2A	202	196	204	174	210	156
ACVR2B	207	226	166	282	265	282
ACVR2B-AS1	16	18	17	14	20	30
ACVRL1	18	23	19	18	27	26
ACY1	47	52	53	57	61	43
ACY3	0	0	2	0	0	0
ACYP1	214	183	220	172	204	236
ACYP2	551	576	545	318	367	325
ADA	698	670	764	594	614	594
ADA2	1	0	0	1	0	0
ADAD1	32	24	35	24	38	36
ADAD2	0	0	0	0	0	0
ADAL	557	514	462	429	443	417
ADAM10	9288	8274	7298	9500	9479	9153
ADAM11	403	371	420	238	214	257
ADAM12	1	1	0	0	0	0
ADAM15	6867	6721	7811	6876	6269	6123
ADAM17	2427	2321	2400	2659	2753	2619
ADAM18	3	1	1	0	1	0
ADAM19	4	9	3	3	3	5
ADAM2	0	0	0	0	0	0
ADAM20	2	1	4	2	2	2
ADAM20P1	7	10	13	6	6	4
ADAM21	2	4	3	3	8	3
ADAM21P1	0	0	2	0	2	0
ADAM22	216	176	167	158	118	121
ADAM23	16	23	22	13	19	13
ADAM28	3	0	2	0	0	1
ADAM29	0	0	0	0	0	0
ADAM30	0	0	0	0	0	0
ADAM32	20	16	26	11	22	19
ADAM33	1	1	0	1	1	0
ADAM3A	0	0	0	0	0	0
ADAM3B	0	0	0	0	0	0
ADAM5	0	0	0	0	0	0
ADAM6	0	0	0	0	0	0
ADAM7	0	0	0	0	0	0
ADAM8	920	880	1036	658	570	709
ADAM9	7688	7545	6077	7375	7687	7504
ADAMDEC1	0	0	0	0	0	0
ADAMTS1	1	1	1	0	0	0
ADAMTS10	7	3	8	1	0	3
ADAMTS12	4	1	0	1	1	1
ADAMTS13	105	70	102	23	32	41
ADAMTS14	11	3	9	10	2	9
ADAMTS15	11	9	6	4	2	8
ADAMTS16	26	8	12	15	9	5
ADAMTS17	214	175	172	171	147	148
ADAMTS18	0	0	0	0	0	0
ADAMTS19	0	0	0	0	0	0
ADAMTS19-AS1	0	0	0	0	0	0
ADAMTS2	1	1	0	0	1	0
ADAMTS20	280	217	173	120	93	111
ADAMTS3	1	2	0	0	0	0
ADAMTS4	0	1	2	2	0	0
ADAMTS5	0	0	0	0	0	0
ADAMTS6	13	16	4	4	1	4
ADAMTS7	449	348	354	64	60	88
ADAMTS7P1	2	0	2	0	0	0
ADAMTS8	0	1	0	0	0	0
ADAMTS9	127	93	77	21	18	19
ADAMTS9-AS1	0	0	0	0	0	0
ADAMTS9-AS2	2	1	4	0	0	0
ADAMTSL1	1	2	2	0	0	0
ADAMTSL2	7	7	7	4	4	10
ADAMTSL3	1	0	0	0	0	0
ADAMTSL4	2021	1921	2759	3439	3180	3744
ADAMTSL4-AS1	2	1	0	1	4	2
ADAMTSL5	565	574	547	398	431	477
ADAP1	3191	3142	4214	3789	3817	3808
ADAP2	550	580	504	325	355	349
ADAR	17970	15495	14656	13131	11933	12428
ADARB1	861	825	938	1164	1029	1110
ADARB2	0	0	0	0	0	2
ADARB2-AS1	0	0	0	0	0	1
ADAT1	1544	1463	1441	1486	1447	1460
ADAT2	121	152	143	170	166	162
ADAT3	416	417	452	388	358	296
ADCK1	455	517	595	538	546	638
ADCK2	578	502	552	629	651	624
ADCK5	468	438	567	438	410	481
ADCY1	1	0	0	0	0	1
ADCY10	5	6	7	5	2	3
ADCY10P1	29	31	44	21	23	25
ADCY2	1	1	0	0	0	0
ADCY3	3964	3783	4073	4969	4491	4488
ADCY4	1	0	0	0	1	1
ADCY5	127	105	84	4	2	2
ADCY6	1193	1081	1354	1290	1147	1359
ADCY6-DT	4	2	0	0	1	1
ADCY7	1993	1791	1973	2403	2016	2200
ADCY8	0	0	0	1	0	0
ADCY9	2977	2674	2572	3037	2770	2929
ADCYAP1	0	0	0	0	0	0
ADCYAP1R1	0	2	0	1	0	1
ADD1	5328	5336	6290	6742	6529	6262
ADD2	0	0	1	0	0	1
ADD3	2454	2298	1921	1926	1974	1935
ADD3-AS1	2	2	5	2	3	0
ADGB	0	0	0	0	0	0
ADGRA1	1	3	2	3	1	6
ADGRA1-AS1	0	0	0	0	0	0
ADGRA2	342	387	320	186	182	185
ADGRA3	2238	2276	2346	3078	2879	2979
ADGRB1	214	246	294	448	423	529
ADGRB2	656	607	714	455	455	535
ADGRB3	0	0	0	0	0	0
ADGRD1	2	4	5	3	0	3
ADGRD1-AS1	0	0	1	0	0	0
ADGRE1	8	7	6	1	1	2
ADGRE2	513	436	370	266	273	294
ADGRE3	0	0	0	0	0	0
ADGRE4P	11	8	9	1	2	1
ADGRE5	7613	7138	7637	6356	6033	5773
ADGRF1	6	16	10	15	16	13
ADGRF2	2	1	0	1	0	2
ADGRF3	30	28	17	7	4	9
ADGRF4	115	87	77	92	100	97
ADGRF5	0	0	0	0	0	0
ADGRF5-AS1	0	0	0	0	0	0
ADGRG1	15269	14898	16260	15766	15314	15875
ADGRG2	156	156	99	26	29	28
ADGRG3	33	23	22	10	7	16
ADGRG4	0	2	0	0	0	0
ADGRG5	1	2	3	0	1	1
ADGRG6	1224	1117	787	757	704	764
ADGRG7	0	1	0	0	0	0
ADGRL1	6362	5805	5856	5134	4976	5169
ADGRL2	2188	2009	1935	2708	2603	2605
ADGRL3	225	218	150	86	65	82
ADGRL3-AS1	0	0	0	0	0	0
ADGRL4	0	0	0	0	0	0
ADGRV1	2	0	1	1	0	0
ADH1A	0	0	0	0	0	0
ADH1B	0	0	0	0	0	0
ADH1C	1	5	2	0	0	2
ADH4	0	0	0	0	0	0
ADH5	1831	1643	1803	1550	1592	1528
ADH6	0	0	0	0	0	0
ADH7	0	0	0	0	0	0
ADHFE1	20	8	10	3	4	10
ADI1	4611	4535	5064	4847	4835	4468
ADIG	0	0	0	0	0	0
ADIPOQ	0	0	0	0	0	0
ADIPOQ-AS1	0	0	0	0	0	0
ADIPOR1	5626	6034	5330	5271	5738	5967
ADIPOR2	3179	3460	3247	3164	3374	3489
ADIRF	0	0	0	2	1	0
ADK	2161	2135	2352	2510	2621	2487
ADM	1551	1396	1763	2124	1985	2056
ADM2	798	736	784	717	732	723
ADM5	597	588	890	560	506	796
ADNP	5406	4971	4409	5939	5288	5158
ADNP-AS1	57	40	47	13	12	9
ADNP2	1900	1698	1521	1727	1714	1610
ADO	1229	1150	1098	1350	1421	1439
ADORA1	9	8	10	9	10	13
ADORA2A	6	4	1	3	5	12
ADORA2A-AS1	0	0	0	0	0	0
ADORA2B	777	783	913	979	1073	956
ADORA3	0	0	0	0	0	0
ADPGK	2432	2330	2389	2361	2119	2181
ADPGK-AS1	0	1	0	0	1	0
ADPRH	611	617	517	449	468	461
ADPRHL1	181	174	158	117	103	121
ADPRM	199	185	158	110	131	126
ADPRS	1240	1090	1372	1233	1253	1216
ADRA1A	1	0	1	1	0	0
ADRA1B	0	0	0	0	0	1
ADRA1D	42	31	32	16	19	20
ADRA2A	3	2	4	1	1	0
ADRA2B	44	61	63	78	71	63
ADRA2C	799	752	995	1461	1361	1234
ADRB1	28	22	26	45	43	30
ADRB2	0	0	0	0	0	0
ADRB3	1	0	0	0	0	0
ADRM1	7458	7590	8968	7874	7070	7341
ADSL	1770	1879	2263	2244	2053	2109
ADSS1	4	9	11	8	13	11
ADSS2	1303	1276	1164	1248	1380	1299
ADTRP	37	38	25	3	6	7
AEBP1	0	2	2	2	2	0
AEBP2	1620	1485	1212	1723	1758	1667
AEN	3334	2855	3011	3547	3072	3158
AFAP1	989	875	851	840	813	868
AFAP1-AS1	0	0	2	1	0	1
AFAP1L1	0	0	1	0	0	0
AFAP1L2	7	3	8	8	11	8
AFDN	5131	4625	4562	5435	4826	5430
AFDN-DT	12	10	15	8	3	6
AFF1	2416	1982	1392	1783	1584	1792
AFF1-AS1	45	45	56	31	33	43
AFF2	2	3	2	1	0	0
AFF3	6	3	2	4	3	3
AFF4	4557	3703	2680	3061	2522	2875
AFG1L	220	223	173	152	141	152
AFG3L1P	196	202	264	304	243	243
AFG3L2	1619	1525	1639	1745	1714	1551
AFM	0	0	0	0	0	0
AFMID	1340	1322	1472	1252	1170	1238
AFP	0	0	0	0	0	0
AFTPH	4641	4288	3799	3500	3546	3474
AGA	221	214	230	219	215	187
AGAP1	6270	5853	5579	8402	7507	7579
AGAP1-IT1	11	11	14	21	10	21
AGAP10P	1	0	0	0	0	0
AGAP11	26	36	30	31	30	29
AGAP12P	6	3	3	3	3	5
AGAP2	374	315	379	257	273	212
AGAP2-AS1	710	672	878	653	665	601
AGAP3	3478	3449	4403	4185	4054	4179
AGAP4	90	72	104	60	68	93
AGAP5	2	4	4	2	1	4
AGAP6	12	8	15	16	3	16
AGAP7P	4	4	1	1	4	4
AGAP9	0	0	0	0	0	0
AGBL1	0	0	0	0	0	0
AGBL1-AS1	0	0	0	0	0	0
AGBL2	122	129	129	55	57	94
AGBL3	22	21	30	31	27	27
AGBL4	0	0	0	0	0	0
AGBL4-AS1	0	0	0	0	0	0
AGBL4-IT1	0	0	0	0	0	0
AGBL5	3769	3613	3575	2884	2845	2790
AGBL5-AS1	9	15	7	0	4	0
AGER	722	591	948	256	230	371
AGFG1	3266	3337	3164	4270	4105	3870
AGFG2	1154	1000	1243	1478	1590	1589
AGGF1	1375	1173	1090	929	999	859
AGK	1026	1096	965	941	874	825
AGL	3646	3031	2394	3317	3011	3173
AGMAT	32	23	24	10	23	13
AGMO	0	0	2	1	0	2
AGO1	4534	3863	3261	2724	2611	2671
AGO2	5287	4861	4245	6971	5740	6497
AGO3	1538	1432	1337	1055	1044	1077
AGO4	770	653	595	416	443	454
AGPAT1	5577	5363	4798	2837	3039	3248
AGPAT2	3205	3026	3319	2561	2489	2355
AGPAT3	4952	4864	5120	5662	5588	5475
AGPAT4	340	313	295	64	86	89
AGPAT4-IT1	7	8	0	1	0	2
AGPAT5	1003	1048	857	1216	1145	1146
AGPS	2044	1947	1750	2462	2440	2253
AGR2	1	1	0	1	0	0
AGR3	0	0	0	0	1	0
AGRN	15082	11909	13418	8565	7136	8749
AGRP	1	0	0	0	0	0
AGT	2	0	2	5	2	1
AGTPBP1	870	730	675	561	673	587
AGTR1	0	0	0	0	0	0
AGTR2	0	0	0	0	0	0
AGTRAP	1908	1943	2210	1968	2053	2042
AGXT	0	0	0	1	0	0
AGXT2	0	0	0	0	0	0
AHCTF1	3386	3068	2745	3690	3429	3328
AHCTF1P1	20	16	11	21	12	18
AHCY	16710	16148	17928	18137	17544	16571
AHCYL1	12513	11575	10511	10139	9731	10390
AHCYL2	816	761	651	359	434	453
AHDC1	6219	5783	6480	6254	5670	6148
AHI1	585	558	468	454	482	479
AHNAK	11305	8349	11791	21106	14126	18004
AHNAK2	323	234	341	495	381	445
AHR	6155	5275	4333	5405	5446	5360
AHRR	98	94	107	106	112	86
AHSA1	5895	6062	7118	6214	6414	6432
AHSA2P	876	806	1077	583	531	785
AHSG	2	2	2	1	0	0
AHSP	0	0	0	0	0	1
AICDA	0	0	0	1	0	0
AIDA	1116	1043	871	856	927	791
AIF1	0	0	0	0	0	0
AIF1L	1950	2059	2386	2524	2669	2586
AIFM1	1516	1451	1565	1443	1427	1365
AIFM2	2678	2574	2997	2991	2742	2712
AIFM3	174	141	216	104	109	165
AIG1	709	727	731	442	454	467
AIM2	182	157	180	27	31	31
AIMP1	1313	1269	1293	1427	1393	1406
AIMP2	3949	4059	4550	4165	3971	3814
AIP	1172	1183	1386	956	899	877
AIPL1	1	1	0	0	0	1
AIRE	0	0	0	3	1	1
AIRN	0	0	0	0	0	0
AJAP1	0	0	0	1	0	0
AJM1	737	632	648	489	438	474
AJUBA	2020	1837	1976	1850	1762	1781
AK1	2547	2726	3328	2722	2794	2725
AK2	10608	10462	11791	12032	11688	11511
AK3	1490	1590	1559	1401	1500	1476
AK4	2017	1960	1679	1679	1771	1725
AK5	2	3	0	1	0	0
AK6	293	288	328	334	363	328
AK7	18	21	7	2	3	1
AK8	92	100	130	55	59	47
AK9	66	71	59	41	61	49
AKAIN1	0	0	0	0	0	0
AKAP1	2112	1993	2156	2322	2118	2171
AKAP10	982	889	848	843	859	867
AKAP11	1615	1230	922	1297	1212	1246
AKAP12	0	0	0	2	0	0
AKAP13	3271	2534	2930	3518	2987	3637
AKAP14	0	0	1	0	0	0
AKAP17A	0	0	0	0	0	0
AKAP3	57	44	39	9	2	4
AKAP4	0	0	0	0	0	0
AKAP5	82	69	45	28	33	16
AKAP6	139	137	88	48	56	50
AKAP7	38	35	32	20	29	29
AKAP8	1616	1538	1782	1774	1524	1668
AKAP8L	3887	3447	4211	2913	2556	2726
AKAP9	2369	1678	1649	1741	1461	1521
AKIP1	633	586	621	467	531	484
AKIRIN1	5193	5172	4473	3808	3909	3762
AKIRIN2	1276	1377	1411	1236	1271	1146
AKNA	1320	1254	1323	1292	1234	1220
AKNAD1	5	5	1	14	12	11
AKR1A1	1231	1160	1462	1313	1279	1263
AKR1B1	39	34	48	28	27	30
AKR1B10	10	7	10	4	5	5
AKR1B15	74	69	53	16	29	16
AKR1C1	6	6	10	2	1	6
AKR1C2	103	41	41	89	45	44
AKR1C3	266	238	323	202	243	279
AKR1C4	0	0	0	0	0	0
AKR1C6P	0	0	0	0	0	0
AKR1C8P	0	0	0	0	1	0
AKR1D1	1	0	0	0	0	0
AKR1E2	0	0	0	0	0	0
AKR7A2	2012	1973	2223	2135	1939	1811
AKR7A2P1	0	0	0	0	0	0
AKR7A3	6	12	18	14	8	14
AKR7L	17	17	21	17	11	19
AKT1	3053	3013	3214	2962	2779	3002
AKT1S1	10732	11734	12353	9381	10415	11254
AKT2	8396	8075	8644	8086	7773	8203
AKT3	2175	1925	1746	2074	2023	2051
AKTIP	1499	1510	1436	1199	1151	1097
ALAD	809	910	1105	1559	1564	1690
ALAS1	2755	2842	2821	2730	2861	2714
ALAS2	0	0	0	0	0	0
ALB	3	1	3	0	2	0
ALCAM	1217	1020	982	730	796	760
ALDH16A1	2584	2455	3017	2638	2437	2467
ALDH18A1	3944	3637	3791	3784	3568	3569
ALDH1A1	4	1	3	1	1	0
ALDH1A2	1	1	3	2	0	1
ALDH1A3	1109	1091	1144	2026	1976	1872
ALDH1B1	2739	2770	2875	3564	3413	3241
ALDH1L1	6	7	2	3	1	2
ALDH1L1-AS1	4	1	0	0	1	0
ALDH1L1-AS2	0	0	0	0	0	0
ALDH1L2	51	64	36	23	24	17
ALDH2	9	18	12	11	4	10
ALDH3A1	0	0	0	0	0	0
ALDH3A2	1204	1254	1298	1648	1652	1736
ALDH3B1	327	288	363	345	343	296
ALDH3B2	461	431	498	478	543	540
ALDH4A1	1176	1112	1196	618	719	704
ALDH5A1	1097	1078	974	951	919	976
ALDH6A1	451	414	240	82	106	105
ALDH7A1	1614	1597	1772	1345	1397	1363
ALDH8A1	10	13	3	8	3	6
ALDH9A1	1726	1644	1515	1298	1330	1265
ALDOA	15438	17362	15513	15274	15948	14574
ALDOB	0	0	0	0	0	0
ALDOC	203	190	218	75	62	94
ALG1	1857	1840	1967	1831	1732	1814
ALG10	261	224	178	254	249	239
ALG10B	299	279	230	307	283	304
ALG11	157	154	80	116	101	107
ALG12	1120	1065	1168	956	988	919
ALG13	839	826	775	648	666	682
ALG14	745	667	604	491	492	455
ALG14-AS1	2	0	0	0	0	0
ALG1L	226	260	259	201	236	234
ALG1L2	6	1	5	2	2	3
ALG1L9P	6	3	5	2	2	2
ALG2	2136	2069	1720	1581	1513	1582
ALG3	7605	7990	7590	6352	7205	7854
ALG5	460	462	463	510	442	510
ALG6	288	284	281	300	314	349
ALG8	878	997	912	963	1152	1109
ALG9	497	463	461	448	442	440
ALK	7	12	5	1	1	2
ALKAL1	0	0	0	0	0	0
ALKAL2	0	1	0	0	0	0
ALKBH1	767	748	640	607	650	596
ALKBH2	126	129	171	212	206	184
ALKBH3	822	691	856	717	655	642
ALKBH3-AS1	0	0	0	0	0	0
ALKBH4	371	372	446	306	358	333
ALKBH5	4235	3964	3769	3552	3872	3409
ALKBH6	1026	1079	1247	741	726	794
ALKBH7	1028	966	1097	744	727	770
ALKBH8	378	321	298	344	356	279
ALLC	4	0	3	1	2	0
ALMS1	2326	1823	1696	2595	2101	2514
ALMS1-IT1	20	12	9	9	12	16
ALMS1P1	19	15	14	1	5	5
ALOX12	0	0	0	0	0	0
ALOX12-AS1	61	56	44	33	36	34
ALOX12B	521	403	434	296	290	329
ALOX12P2	1	0	0	0	0	0
ALOX15	1056	951	769	395	407	409
ALOX15B	19	23	15	0	0	1
ALOX15P1	3	10	18	3	7	6
ALOX5	2	4	3	3	4	2
ALOX5AP	0	3	0	1	0	2
ALOXE3	970	784	942	828	675	680
ALPG	247	242	232	344	332	305
ALPI	4	1	2	3	3	2
ALPK1	437	468	454	303	304	324
ALPK2	1	0	0	2	3	2
ALPK3	218	235	275	421	438	561
ALPL	24	22	15	18	25	28
ALPP	9879	9843	15256	19316	19312	19579
ALS2	1687	1401	1536	1426	1348	1360
ALS2CL	453	438	775	516	443	662
ALX1	0	0	0	0	0	0
ALX3	0	0	1	0	0	0
ALX4	0	1	0	0	0	0
ALYREF	2939	3233	3665	3996	3571	3481
AMACR	33	37	32	38	23	33
AMBN	0	0	0	0	0	0
AMBP	1	0	0	0	0	0
AMBRA1	4590	4046	3953	3631	3223	3249
AMD1	1913	2079	1941	2996	2918	2964
AMDHD1	48	29	34	16	20	14
AMDHD2	895	758	991	732	614	769
AMELX	0	0	0	0	0	0
AMELY	0	0	0	0	0	0
AMER1	533	457	486	713	614	664
AMER2	0	0	0	0	0	0
AMER3	1	0	0	0	0	0
AMFR	4208	4107	3672	3446	3394	3109
AMH	668	524	969	611	464	694
AMHR2	4	3	3	0	0	0
AMIGO1	193	164	140	206	167	162
AMIGO2	15	18	13	4	3	2
AMIGO3	431	365	519	367	367	343
AMMECR1	939	978	757	995	1002	1030
AMMECR1L	2203	2202	1824	1892	1621	1743
AMN	28	36	49	33	21	43
AMN1	124	106	129	70	96	103
AMOT	1652	1264	1240	2321	1936	2196
AMOTL1	2291	1975	1894	2598	2272	2265
AMOTL2	9121	8199	9214	13906	11791	12076
AMPD1	5	7	8	2	5	3
AMPD2	8200	7358	7830	5585	5156	5448
AMPD3	437	468	481	584	602	639
AMPH	0	1	0	0	1	1
AMT	25	18	48	21	14	45
AMTN	0	0	0	0	0	0
AMY1A	0	0	0	0	0	0
AMY1B	0	0	0	0	0	0
AMY1C	0	0	0	0	0	0
AMY2A	1	0	0	0	0	0
AMY2B	35	33	48	20	9	19
AMZ1	0	1	3	0	2	0
AMZ2	2238	2174	2322	2068	2094	2025
AMZ2P1	42	42	49	67	58	59
ANAPC1	2967	2829	2635	3591	3335	3490
ANAPC10	265	210	219	217	220	192
ANAPC11	757	803	947	961	994	1000
ANAPC13	1957	2006	2123	1792	1736	1848
ANAPC15	660	656	886	659	676	632
ANAPC16	1772	1667	1711	1386	1421	1442
ANAPC1P1	0	3	2	2	1	1
ANAPC2	2592	2172	3050	2305	2149	2344
ANAPC4	606	582	567	609	598	560
ANAPC5	3870	3701	4199	4168	4106	4076
ANAPC7	2691	2532	2906	2636	2728	2680
ANG	164	158	125	50	55	52
ANGEL1	1436	1306	1195	1067	1051	1096
ANGEL2	336	342	330	389	364	383
ANGPT1	93	78	75	59	61	49
ANGPT2	2	2	1	28	17	12
ANGPT4	5	3	0	1	0	1
ANGPTL1	0	1	0	0	0	0
ANGPTL2	1	0	0	0	0	0
ANGPTL3	0	0	0	0	0	0
ANGPTL4	1	1	1	1	1	1
ANGPTL5	0	0	0	0	1	0
ANGPTL6	0	8	2	1	0	1
ANGPTL7	0	0	0	0	0	0
ANGPTL8	0	0	0	0	0	0
ANHX	0	0	0	0	0	0
ANK1	288	297	496	624	724	699
ANK2	18	12	13	28	17	21
ANK3	687	554	468	395	355	409
ANKAR	27	35	33	40	33	40
ANKDD1A	30	33	31	15	26	25
ANKDD1B	11	19	10	9	10	7
ANKEF1	1641	1427	1186	1095	1031	1071
ANKFN1	18	14	12	20	35	33
ANKFY1	4120	3425	3509	3783	3302	3785
ANKH	1701	1783	1704	1716	1651	1740
ANKHD1	150	153	167	160	150	181
ANKHD1-EIF4EBP3	354	330	502	284	239	292
ANKIB1	2736	2563	2018	2723	2348	2496
ANKK1	12	18	20	3	9	8
ANKLE1	98	77	131	77	58	73
ANKLE2	2997	2852	3365	3955	3655	3918
ANKMY1	282	261	385	402	356	408
ANKMY2	1815	1757	1616	1209	1287	1242
ANKRA2	556	533	418	239	267	237
ANKRD1	3254	2907	3079	3291	2601	2563
ANKRD10	1262	1115	1263	1449	1423	1519
ANKRD11	3120	2773	3035	3838	3302	3372
ANKRD12	1085	928	732	687	634	543
ANKRD13A	2366	2217	1932	2242	2203	2182
ANKRD13B	1734	1821	2371	2423	2337	2673
ANKRD13C	1039	866	792	1005	1005	926
ANKRD13D	1298	1400	1659	1417	1307	1347
ANKRD16	289	244	283	261	219	234
ANKRD17	6992	6022	5435	6028	5953	6611
ANKRD18A	11	27	13	30	15	30
ANKRD18B	0	1	1	0	0	0
ANKRD18CP	5	0	2	2	4	2
ANKRD18DP	0	0	0	0	0	0
ANKRD19P	109	100	154	147	123	145
ANKRD2	35	18	36	21	30	24
ANKRD20A1	0	0	0	0	0	0
ANKRD20A11P	0	0	0	0	0	0
ANKRD20A12P	5	6	4	1	3	0
ANKRD20A19P	0	0	0	0	0	0
ANKRD20A2	0	0	0	0	0	0
ANKRD20A3	0	0	0	0	0	0
ANKRD20A4	0	0	0	0	0	0
ANKRD20A4-ANKRD20A20P	0	0	0	1	0	0
ANKRD20A5P	0	0	0	0	0	0
ANKRD20A8P	2	2	1	0	0	1
ANKRD20A9P	1	0	1	1	1	0
ANKRD22	384	461	538	520	576	555
ANKRD23	110	120	177	99	87	135
ANKRD24	161	101	134	79	74	73
ANKRD26	437	403	357	425	385	348
ANKRD26P1	8	1	4	2	0	4
ANKRD26P3	0	0	0	0	0	0
ANKRD27	4408	3945	3997	4891	4706	4613
ANKRD28	1601	1364	1354	1722	1520	1513
ANKRD29	2	4	3	5	4	1
ANKRD30A	0	0	0	0	0	0
ANKRD30B	0	0	0	0	1	0
ANKRD30BL	8	5	9	2	1	5
ANKRD30BP2	0	0	0	2	1	0
ANKRD30BP3	0	0	0	0	0	0
ANKRD31	7	11	7	9	3	5
ANKRD33	0	1	0	0	0	0
ANKRD33B	912	814	691	1231	1045	1146
ANKRD34A	239	170	147	20	12	19
ANKRD34B	0	0	0	0	0	0
ANKRD34C	5	5	1	18	5	5
ANKRD34C-AS1	0	0	0	0	0	0
ANKRD35	10	13	9	4	0	3
ANKRD36	118	71	80	114	84	118
ANKRD36B	96	83	70	107	119	114
ANKRD36BP1	0	0	0	0	0	0
ANKRD36BP2	0	0	0	0	0	0
ANKRD36C	57	51	38	56	45	54
ANKRD37	41	47	43	32	31	33
ANKRD39	347	306	375	310	307	323
ANKRD40	2547	2715	2293	2478	2481	2552
ANKRD40CL	0	0	3	0	1	0
ANKRD42	342	335	256	207	204	208
ANKRD44	236	150	151	171	197	184
ANKRD44-AS1	0	0	0	0	0	0
ANKRD44-IT1	0	0	0	0	1	0
ANKRD45	7	3	1	0	2	2
ANKRD46	348	356	321	426	442	420
ANKRD49	460	411	423	396	447	383
ANKRD50	459	360	286	319	283	310
ANKRD52	7471	7234	7155	7544	7402	8263
ANKRD53	5	6	7	2	4	0
ANKRD54	1376	1357	1538	1397	1293	1282
ANKRD55	1	0	0	2	3	1
ANKRD6	357	405	418	438	427	424
ANKRD60	2	1	1	0	0	1
ANKRD61	11	12	8	9	9	10
ANKRD62	1	0	0	0	0	0
ANKRD62P1-PARP4P3	0	0	0	0	0	0
ANKRD63	0	0	0	0	0	0
ANKRD65	293	314	378	407	456	426
ANKRD66	0	0	0	0	0	0
ANKRD7	0	0	0	0	0	0
ANKRD9	614	628	728	934	875	949
ANKS1A	2779	2392	2452	2490	2061	2201
ANKS1B	1	0	0	1	0	2
ANKS3	369	324	421	343	308	388
ANKS4B	2	1	0	0	1	0
ANKS6	1622	1789	1980	2111	2144	2127
ANKUB1	0	0	0	0	0	0
ANKZF1	2042	1935	2453	1680	1737	1985
ANLN	9127	8982	8491	10980	11362	11301
ANO1	2509	2420	2617	3573	3107	3126
ANO10	799	781	771	459	521	472
ANO2	4	3	4	1	3	8
ANO3	0	0	0	0	0	0
ANO3-AS1	0	0	0	0	0	0
ANO4	0	0	0	1	1	1
ANO5	3	0	0	0	0	0
ANO6	4510	4132	3601	4906	4610	4695
ANO7	324	323	316	351	356	336
ANO8	1591	1476	1727	1472	1523	1795
ANO9	1615	1500	2822	1967	1717	2791
ANOS1	0	0	0	0	0	0
ANP32A	9838	10209	10861	12714	12647	11795
ANP32A-IT1	1	0	4	2	0	4
ANP32AP1	3	5	4	7	5	6
ANP32B	6704	6530	7966	10499	10266	9110
ANP32C	11	3	2	4	2	8
ANP32D	0	0	2	1	1	0
ANP32E	2865	2584	2455	2831	2943	2916
ANPEP	10	21	31	14	11	14
ANTKMT	409	387	529	520	519	455
ANTXR1	1	0	1	0	0	0
ANTXR2	2	1	2	1	1	0
ANTXRL	0	0	0	0	0	0
ANTXRLP1	0	0	0	0	0	0
ANXA1	11107	11052	12014	14499	14421	13498
ANXA10	1	0	0	0	0	0
ANXA11	7042	6873	7827	7784	8014	7387
ANXA13	0	0	0	0	0	1
ANXA2	91738	90748	109779	117743	107848	100328
ANXA2P1	4	4	3	1	3	1
ANXA2P2	436	478	509	678	508	542
ANXA2P3	2	2	2	6	5	3
ANXA2R	52	57	75	38	36	32
ANXA3	2383	2643	2872	2970	3053	2977
ANXA4	2861	2857	3006	2936	2892	3121
ANXA5	7405	7201	7570	6594	6612	6704
ANXA6	508	527	501	422	503	432
ANXA7	3052	2932	2911	3230	3149	2987
ANXA8	173	158	229	248	253	225
ANXA8L1	263	243	331	370	308	308
ANXA9	387	357	484	769	701	719
AOAH	0	0	0	0	0	0
AOAH-IT1	0	0	0	0	0	0
AOC1	5	6	2	0	1	2
AOC2	518	528	550	432	416	596
AOC3	211	214	280	231	216	316
AOC4P	27	21	37	15	20	19
AOPEP	533	575	740	736	696	694
AOX1	8	12	18	6	9	6
AOX3P-AOX2P	3	1	1	0	0	0
AP1AR	719	630	505	636	639	617
AP1B1	10809	10188	11681	11719	10260	10141
AP1B1P1	0	0	0	3	0	0
AP1G1	7174	6035	5429	5896	5441	5424
AP1G2	5986	5287	7030	4389	4151	5270
AP1M1	2463	2272	2595	2294	2273	2176
AP1M2	5705	5451	5896	5670	5474	5603
AP1S1	4313	4385	4709	3919	4187	4396
AP1S2	196	167	149	123	138	153
AP1S3	720	673	680	954	915	938
AP2A1	10447	9750	10234	8419	8141	8069
AP2A2	5218	5201	6324	8078	7753	7600
AP2B1	14869	14268	13254	10731	10481	10724
AP2M1	30194	29349	35420	28346	28817	27807
AP2S1	4341	4224	5124	4465	4447	4158
AP3B1	2668	2263	2245	2107	2123	2012
AP3B2	5	4	5	1	0	0
AP3D1	9352	8772	9621	9414	8865	8796
AP3M1	4283	3952	3517	3669	3643	3779
AP3M2	1423	1360	1409	1317	1309	1341
AP3S1	1254	1203	1218	1311	1273	1278
AP3S2	158	182	152	209	171	168
AP4B1	1044	988	973	809	773	812
AP4B1-AS1	1	1	0	0	1	0
AP4E1	1027	900	757	933	846	910
AP4M1	293	274	399	342	340	334
AP4S1	265	244	233	261	239	218
AP5B1	852	806	1051	1893	1826	1834
AP5M1	1398	1284	1069	1192	1274	1165
AP5S1	859	810	896	986	1016	974
AP5Z1	4127	3451	4256	2743	2425	2923
APAF1	312	272	190	213	182	187
APBA1	557	461	442	480	406	453
APBA2	21	18	35	47	55	52
APBA3	1183	1008	1213	1008	921	854
APBB1	32	32	30	7	10	5
APBB1IP	7	24	7	1	2	0
APBB2	1851	1941	1891	2540	2412	2629
APBB3	264	206	296	199	179	242
APC	1555	1167	958	1043	927	987
APC2	156	133	137	149	146	111
APCDD1	408	348	390	795	687	710
APCDD1L	150	142	151	126	124	137
APCDD1L-DT	63	68	68	93	96	81
APCS	0	0	0	0	0	0
APEH	2209	2116	2406	2348	2252	2201
APELA	0	1	0	0	0	0
APEX1	9259	10041	11555	10333	10916	11166
APEX2	2314	2483	2540	2698	2701	2883
APH1A	4449	4500	4338	3757	3633	3712
APH1B	190	178	177	54	69	71
API5	4642	4865	4742	6158	6381	6139
APIP	942	857	835	747	857	765
APLF	274	244	213	157	182	137
APLN	59	59	55	67	57	58
APLNR	1	0	1	0	0	1
APLP1	1199	1193	1204	353	333	411
APLP2	15936	15216	15797	12150	12680	12024
APMAP	5932	5918	6189	6136	5817	5922
APOA1	7	5	12	8	6	8
APOA1-AS	0	1	0	0	0	0
APOA2	3	0	1	1	1	2
APOA4	2	2	3	0	1	0
APOA5	1	0	5	0	1	0
APOB	0	0	0	0	0	0
APOBEC1	1	0	0	0	0	0
APOBEC2	0	0	0	0	0	0
APOBEC3A	1	1	0	0	1	3
APOBEC3A_B	0	0	0	0	0	0
APOBEC3B	1358	1393	1476	1984	1911	1933
APOBEC3B-AS1	0	0	0	0	0	0
APOBEC3C	8539	9029	9575	8731	9245	9598
APOBEC3D	408	389	489	473	463	492
APOBEC3F	900	980	950	889	1006	986
APOBEC3G	951	890	1008	782	799	734
APOBEC3H	25	24	24	8	13	12
APOBEC4	0	0	0	0	0	0
APOBR	100	65	79	66	39	59
APOC1	30	21	20	10	13	19
APOC1P1	0	0	0	1	0	1
APOC2	0	0	0	0	0	0
APOC3	1	0	2	1	1	0
APOC4	0	0	0	0	0	0
APOC4-APOC2	1	0	0	0	0	0
APOD	1	6	0	1	3	3
APOE	327	342	448	300	244	271
APOF	0	0	0	0	0	0
APOH	0	0	0	0	0	0
APOL1	196	182	213	233	242	247
APOL2	1970	1761	1958	1412	1318	1308
APOL3	24	16	27	28	23	32
APOL4	6	3	8	1	2	2
APOL5	0	0	0	0	0	0
APOL6	378	341	331	525	540	582
APOLD1	50	46	42	54	62	65
APOM	36	19	36	14	20	13
APOO	525	573	611	494	544	542
APOOL	853	866	646	785	726	819
APOOP5	1	0	0	0	0	0
APP	35538	33405	34196	30418	28844	28256
APPBP2	1941	1849	1574	1484	1518	1559
APPL1	1133	1009	870	1550	1401	1408
APPL2	1058	997	892	714	715	676
APRT	1215	1301	1494	1429	1309	1369
APTR	61	46	49	33	27	26
APTX	1263	1283	1337	1182	1251	1208
AQP1	9	17	19	18	10	29
AQP10	0	0	0	0	0	0
AQP11	26	25	30	28	24	25
AQP12A	0	0	0	0	0	0
AQP12B	0	0	0	0	0	0
AQP2	0	0	0	0	1	0
AQP3	629	631	877	2432	2453	2345
AQP4	0	0	0	0	0	0
AQP4-AS1	0	0	0	0	0	0
AQP5	2	2	1	2	3	5
AQP6	1	1	3	2	3	0
AQP7	2	5	0	4	4	12
AQP7P1	0	0	0	0	0	0
AQP7P3	0	0	0	0	0	0
AQP8	4	5	6	1	0	1
AQP9	0	2	0	0	0	0
AQR	4195	3664	3666	3956	3606	3728
AR	26	9	12	0	0	0
ARAF	5050	5043	5399	4393	4177	4202
ARAP1	1718	1571	2259	2341	2078	2643
ARAP1-AS2	0	0	0	0	0	0
ARAP2	865	695	591	1002	862	928
ARAP3	1785	1694	1899	1353	1346	1494
ARC	205	243	223	278	271	263
ARCN1	11535	11213	10328	8791	9842	9677
AREG	58	81	49	25	24	15
AREL1	2513	2409	2199	2448	2228	2187
ARF1	17451	17274	18657	16839	16157	15565
ARF3	8335	8368	8095	8561	8804	9061
ARF4	6950	7143	5969	4948	5595	6062
ARF4-AS1	2	8	3	4	0	6
ARF5	4351	4376	4791	3114	3279	3213
ARF6	7156	7029	7657	10313	10529	9149
ARFGAP1	2003	1780	2337	2137	1821	1999
ARFGAP2	5080	4925	5409	4819	4643	4723
ARFGAP3	1066	1105	1036	844	868	883
ARFGEF1	1849	1600	1481	1715	1574	1623
ARFGEF2	5054	4070	3076	3783	3205	3284
ARFGEF3	888	881	758	1067	862	975
ARFIP1	1050	961	715	820	834	780
ARFIP2	5672	5490	6445	5583	5456	5395
ARFRP1	208	164	230	284	250	274
ARG1	0	0	0	0	0	0
ARG2	121	161	148	66	74	60
ARGFX	0	0	0	0	0	0
ARGFXP2	0	0	0	0	0	0
ARGLU1	1347	1225	1292	1244	1243	1164
ARHGAP1	5842	5631	5822	6082	5737	5523
ARHGAP10	983	1073	1059	1177	1041	1057
ARHGAP11A	2283	2122	2018	2708	2683	2638
ARHGAP11A-SCG5	0	1	2	1	1	0
ARHGAP11B	282	263	280	339	312	373
ARHGAP12	2197	2089	1968	2934	3118	2922
ARHGAP15	0	0	0	0	0	0
ARHGAP17	5372	4985	4764	4213	4128	4570
ARHGAP18	263	252	195	196	260	221
ARHGAP19	500	452	469	517	480	556
ARHGAP19-SLIT1	0	1	3	0	0	3
ARHGAP20	0	0	0	0	1	1
ARHGAP21	4844	4792	5171	7836	6899	7704
ARHGAP22	0	0	2	0	1	2
ARHGAP22-IT1	0	0	0	0	0	0
ARHGAP23	5928	5741	6744	8861	8426	8944
ARHGAP24	78	59	75	28	29	40
ARHGAP25	141	109	97	12	14	13
ARHGAP26	842	793	687	450	468	531
ARHGAP26-AS1	0	0	0	0	0	0
ARHGAP26-IT1	0	0	0	0	0	0
ARHGAP27	6749	5963	7246	6362	5852	6331
ARHGAP27P1	392	299	478	293	266	306
ARHGAP27P1-BPTFP1-KPNA2P3	389	342	401	257	260	315
ARHGAP27P2	80	66	75	20	19	17
ARHGAP28	110	118	68	79	69	59
ARHGAP29	6765	6290	6555	16523	15997	14976
ARHGAP30	74	78	112	79	62	88
ARHGAP31	1140	874	734	91	75	76
ARHGAP31-AS1	10	16	9	7	8	9
ARHGAP32	3512	2958	2416	2529	2283	2424
ARHGAP33	673	655	833	394	323	531
ARHGAP35	9898	8777	8464	9561	8903	9467
ARHGAP36	7	9	3	0	1	0
ARHGAP39	1479	1330	1562	1706	1485	1683
ARHGAP4	81	49	73	15	24	28
ARHGAP40	401	380	459	643	545	603
ARHGAP42	373	397	328	272	308	319
ARHGAP44	388	387	314	188	186	187
ARHGAP45	453	362	449	373	346	317
ARHGAP5	3480	3193	2285	2904	2876	2900
ARHGAP5-AS1	162	177	133	41	66	60
ARHGAP6	0	0	0	0	0	0
ARHGAP8	93	114	113	130	124	157
ARHGAP9	8	4	5	2	0	3
ARHGDIA	17322	18178	21950	20545	19979	20108
ARHGDIB	664	757	879	716	791	789
ARHGDIG	12	18	10	8	10	7
ARHGEF1	3371	3027	3806	3937	3531	3732
ARHGEF10	7	12	5	4	9	10
ARHGEF10L	935	871	1164	1572	1416	1513
ARHGEF11	1676	1497	1616	2324	2060	2080
ARHGEF12	6247	5338	4250	4609	4102	4551
ARHGEF15	3	0	1	0	0	0
ARHGEF16	9163	8112	10992	12459	11306	11658
ARHGEF17	1794	1612	2276	2728	2247	2645
ARHGEF18	7357	6337	6895	6988	6518	6333
ARHGEF19	620	604	732	607	583	669
ARHGEF2	3409	2966	3049	2065	2052	2092
ARHGEF25	268	222	243	30	33	33
ARHGEF26	432	382	354	378	316	312
ARHGEF26-AS1	69	48	59	33	42	43
ARHGEF28	1367	1340	1614	2922	2725	2679
ARHGEF3	1567	1409	1543	2154	2084	1989
ARHGEF3-AS1	0	0	0	0	0	0
ARHGEF33	13	19	15	8	8	9
ARHGEF34P	316	241	226	374	313	304
ARHGEF35	267	240	254	287	273	315
ARHGEF35-AS1	4	2	7	2	2	3
ARHGEF37	530	435	378	236	240	206
ARHGEF38	4	4	4	1	1	4
ARHGEF38-IT1	0	0	0	1	0	0
ARHGEF39	2504	2567	3095	3300	3304	3592
ARHGEF4	2323	1893	2621	2937	2480	2820
ARHGEF40	769	634	605	358	276	277
ARHGEF5	1506	1359	1340	1835	1653	1584
ARHGEF6	21	20	14	27	29	28
ARHGEF7	1589	1446	1461	1790	1651	1799
ARHGEF7-AS1	0	0	0	0	0	0
ARHGEF7-AS2	0	0	0	0	0	0
ARHGEF9	1082	1084	1006	1261	1245	1258
ARHGEF9-IT1	0	1	0	0	0	0
ARID1A	8682	7520	7411	9909	8671	10142
ARID1B	2319	2180	1938	2708	2578	2632
ARID2	1460	1290	1036	1380	1236	1237
ARID3A	2201	2068	2317	3486	3232	3122
ARID3B	2097	1787	1761	1185	1101	1259
ARID3C	20	15	15	5	5	6
ARID4A	779	730	742	631	623	592
ARID4B	1257	1062	864	984	1014	930
ARID5A	1524	1348	1408	655	668	587
ARID5B	1315	1058	1020	1844	1743	1862
ARIH1	5384	5157	4636	4466	4689	4668
ARIH2	2497	2371	2603	2853	2869	2711
ARIH2OS	23	14	20	3	6	10
ARL1	2606	2416	2197	1748	1795	1645
ARL10	5	2	1	4	5	1
ARL11	0	0	0	0	0	0
ARL13A	0	0	0	1	0	0
ARL13B	816	678	525	650	596	594
ARL14	9	9	8	4	1	2
ARL14EP	706	744	619	562	566	529
ARL14EPL	3	3	0	5	3	3
ARL15	362	317	313	204	270	231
ARL16	712	704	822	682	694	718
ARL17A	291	244	303	275	281	397
ARL17B	43	39	39	31	30	28
ARL2	1482	1681	2140	1565	1610	1619
ARL2-SNX15	12	14	12	11	5	11
ARL2BP	2928	3102	2607	2133	2291	2475
ARL3	654	646	753	533	618	555
ARL4A	482	516	517	575	599	608
ARL4C	2252	2335	2467	3074	2956	2952
ARL4D	9	4	3	0	0	0
ARL5A	1938	1690	1333	1464	1394	1465
ARL5B	1770	1504	1031	1197	1237	1311
ARL5C	0	0	0	0	0	0
ARL6	461	408	306	324	313	295
ARL6IP1	8076	8001	7951	8026	8851	8074
ARL6IP4	1226	1189	1571	1271	1185	1190
ARL6IP5	2509	2246	2100	1551	1631	1541
ARL6IP6	879	890	798	1031	1113	1185
ARL8A	1377	1339	1448	1212	1235	1272
ARL8B	4418	4198	3780	4456	4608	4433
ARL9	0	10	5	3	3	0
ARLNC1	6	7	6	2	6	3
ARMC1	1364	1247	1182	1220	1453	1300
ARMC10	847	816	846	957	1000	865
ARMC12	17	11	12	5	4	5
ARMC2	37	40	30	47	36	39
ARMC2-AS1	0	0	0	0	0	0
ARMC3	0	0	0	0	0	0
ARMC4	1	1	0	0	1	1
ARMC4P1	3	2	2	1	0	0
ARMC5	1923	1519	1707	1063	965	1062
ARMC6	1972	1900	2309	2666	2345	2264
ARMC7	1630	1624	2060	1589	1614	1591
ARMC8	1723	1560	1545	1714	1735	1611
ARMC9	1077	925	1084	1131	1073	1147
ARMCX1	0	0	0	0	1	0
ARMCX2	0	0	0	0	0	0
ARMCX3	1349	1140	1136	877	894	924
ARMCX4	0	1	1	0	0	0
ARMCX5	461	404	413	408	425	358
ARMCX5-GPRASP2	118	87	62	85	72	64
ARMCX6	689	576	651	363	386	376
ARMH1	69	80	75	9	6	7
ARMH2	0	0	0	0	0	0
ARMH3	1336	1274	1306	1103	1164	1248
ARMH4	26	31	27	2	5	4
ARMS2	1	0	0	0	0	0
ARMT1	320	337	279	356	360	376
ARNT	1459	1298	1339	1530	1478	1494
ARNT2	3	6	8	15	25	24
ARNTL	968	948	1131	1143	1165	1139
ARNTL2	1658	1557	1594	1754	1811	1629
ARNTL2-AS1	0	0	0	0	0	0
ARPC1A	3490	3504	3422	3273	3516	3160
ARPC1B	2985	2779	3172	2394	2550	2376
ARPC2	15785	17078	18336	16965	17663	16759
ARPC3	5294	5341	5541	4411	4630	4399
ARPC4	2721	2541	2806	2536	2354	2388
ARPC4-TTLL3	0	0	0	0	0	0
ARPC5	2510	2624	2579	2539	2722	2648
ARPC5L	1708	1668	2004	1754	1719	1645
ARPIN	391	367	362	355	369	345
ARPIN-AP3S2	3	2	1	0	2	0
ARPP19	5416	5142	5036	6189	6841	6925
ARPP21	0	0	0	0	0	0
ARR3	0	0	0	0	0	0
ARRB1	3558	3776	4139	5175	5314	5435
ARRB2	1607	1709	1866	1895	1943	2090
ARRDC1	1895	2032	2714	2819	2772	2925
ARRDC1-AS1	405	319	416	278	278	313
ARRDC2	837	840	1043	947	927	930
ARRDC3	218	145	114	105	149	104
ARRDC3-AS1	28	21	19	10	11	3
ARRDC4	28	18	22	10	8	4
ARRDC5	1	0	0	0	1	1
ARSA	653	534	684	241	272	323
ARSB	387	434	324	334	309	288
ARSD	1324	1194	1045	648	629	623
ARSD-AS1	0	1	1	0	0	0
ARSF	1	0	0	0	0	0
ARSG	55	50	65	34	36	37
ARSH	5	6	8	4	7	6
ARSI	0	0	0	2	0	0
ARSJ	0	0	0	1	0	0
ARSK	174	211	172	146	173	156
ARSL	0	0	0	1	0	0
ART1	0	0	0	0	0	0
ART3	0	1	0	0	0	0
ART4	0	0	0	1	1	1
ART5	114	135	100	3	2	2
ARTN	14	14	20	2	5	18
ARV1	401	368	351	300	341	330
ARVCF	453	368	441	360	352	351
ARX	10	11	6	4	6	4
AS-PTPRE	2	0	1	0	0	1
AS3MT	1	6	4	0	2	3
ASAH1	3008	3048	2506	2659	2852	2664
ASAH2	63	83	39	51	34	42
ASAH2B	64	38	30	49	30	40
ASAP1	7402	6714	5326	6600	5952	6188
ASAP1-IT1	0	0	0	0	0	1
ASAP1-IT2	1	0	1	1	1	0
ASAP2	4225	4059	3735	5255	4956	4921
ASAP3	999	886	821	397	397	416
ASB1	962	915	1120	1122	1002	1160
ASB10	0	0	0	0	0	0
ASB11	0	0	0	0	0	0
ASB12	0	0	1	0	0	0
ASB13	683	690	833	1013	987	961
ASB14	2	3	1	0	0	0
ASB15	0	0	0	0	0	0
ASB15-AS1	0	0	0	0	0	1
ASB16	3	1	1	0	1	2
ASB16-AS1	636	627	632	307	364	425
ASB17	0	0	0	0	0	0
ASB18	0	0	1	0	0	0
ASB2	0	3	4	2	1	0
ASB3	144	139	122	90	125	108
ASB4	0	3	0	0	0	0
ASB5	0	0	0	0	0	0
ASB6	2334	2257	2475	2023	1964	1961
ASB7	1411	1141	1042	943	969	898
ASB8	1081	1027	919	937	936	983
ASB9	30	33	40	25	43	30
ASB9P1	0	0	0	0	0	0
ASCC1	1331	1195	1204	953	943	968
ASCC2	3808	3973	4564	4155	4110	3796
ASCC3	1567	1434	1121	1531	1471	1426
ASCL1	0	0	1	0	0	0
ASCL2	261	337	437	468	465	447
ASCL3	0	0	0	1	0	0
ASCL4	0	1	0	0	0	0
ASCL5	0	0	3	1	1	2
ASDURF	0	0	0	0	0	0
ASF1A	405	464	432	414	450	433
ASF1B	1600	1757	1961	1853	1857	1904
ASGR1	224	236	226	41	36	50
ASGR2	10	18	20	8	7	15
ASH1L	3606	2906	2777	3822	2926	3663
ASH1L-AS1	29	15	24	34	14	25
ASH2L	1827	1602	1547	1424	1451	1419
ASIC1	1781	1811	1991	1605	1597	2019
ASIC2	0	1	0	0	0	0
ASIC3	673	515	813	387	325	562
ASIC4	32	19	43	49	36	42
ASIC5	0	0	0	0	0	0
ASIP	0	0	1	0	0	0
ASL	356	301	383	348	345	319
ASMT	0	0	0	0	0	0
ASMTL	0	0	0	0	0	0
ASMTL-AS1	0	0	0	0	0	0
ASNS	211	200	215	349	328	400
ASNSD1	1175	1040	1080	1052	1019	945
ASNSP1	0	0	0	0	1	0
ASPA	0	0	0	0	0	0
ASPDH	0	0	0	0	0	0
ASPG	2	3	8	5	1	4
ASPH	6876	6409	5891	7506	7299	7111
ASPHD1	159	137	144	68	63	53
ASPHD2	148	161	147	81	83	82
ASPM	2324	1876	1741	3209	2479	3135
ASPN	1	1	0	0	0	0
ASPRV1	10	27	15	45	49	28
ASPSCR1	965	898	1205	1109	1052	1100
ASRGL1	266	271	267	273	283	280
ASS1	4792	5123	5883	9082	9600	8291
ASTE1	303	260	284	295	353	310
ASTL	1	2	2	2	6	1
ASTN1	1	1	0	0	0	0
ASTN2	49	40	29	26	9	8
ASTN2-AS1	0	0	0	0	0	0
ASXL1	5054	4640	5341	6196	5591	6085
ASXL2	4686	3791	3206	5946	4973	5796
ASXL3	0	0	0	0	0	0
ASZ1	0	0	0	0	0	0
ATAD1	1713	1571	1338	1559	1518	1463
ATAD2	5282	4958	4327	6836	6327	6332
ATAD2B	1121	910	796	1029	909	973
ATAD3A	1572	1458	1864	1921	1727	1753
ATAD3B	890	837	1103	990	875	1019
ATAD3C	188	164	307	213	210	278
ATAD5	463	436	333	587	619	584
ATAT1	525	480	554	394	403	505
ATCAY	2	0	1	1	0	1
ATE1	1341	1183	1033	1321	1352	1354
ATE1-AS1	18	13	12	1	4	8
ATF1	1167	1054	963	1114	1060	1030
ATF2	1973	1824	1461	1336	1265	1283
ATF3	465	388	384	385	355	350
ATF4	16071	16473	19756	19750	20533	18593
ATF5	2129	2201	2257	2188	2251	2546
ATF6	2363	2152	1882	1633	1785	1640
ATF6B	4945	4348	4757	2745	2701	3028
ATF7	1889	1840	1377	1180	1066	1328
ATF7-NPFF	8	8	18	4	5	9
ATF7IP	5933	5502	5337	5854	5858	6159
ATF7IP2	163	190	179	136	146	158
ATG10	86	74	79	79	68	72
ATG101	1849	1883	2088	1814	1869	1817
ATG12	1055	1065	1022	994	1030	1010
ATG13	11488	10650	11037	7286	7577	7794
ATG14	1285	1179	1038	1037	1044	1025
ATG16L1	1664	1714	1800	1856	1890	1846
ATG16L2	106	111	182	160	133	151
ATG2A	3998	3304	3736	2682	2469	2684
ATG2B	827	656	584	564	436	553
ATG3	3208	3097	3206	3111	3000	2767
ATG4A	864	785	784	509	525	478
ATG4B	3614	3509	4513	4047	3982	4009
ATG4C	237	240	246	227	281	264
ATG4D	1895	1809	2000	1297	1283	1254
ATG5	591	607	690	750	791	696
ATG7	1179	1055	1068	1225	1065	1113
ATG9A	6991	6648	6759	5805	5693	5796
ATG9B	369	387	462	597	515	939
ATIC	6242	6178	7206	9256	8735	8514
ATL1	88	63	81	52	70	63
ATL2	1866	1930	1962	2930	3032	2995
ATL3	1359	1378	1389	1043	1061	1075
ATM	1104	882	866	1031	830	922
ATMIN	5476	5463	5043	6736	6629	6053
ATN1	23512	22930	26590	27597	26499	33427
ATOH1	0	0	0	0	0	0
ATOH7	7	4	1	0	0	1
ATOH8	8	4	9	7	4	6
ATOX1	1333	1348	1567	1389	1297	1212
ATP10A	426	428	467	896	758	834
ATP10B	18	6	9	35	38	34
ATP10D	720	689	522	437	431	444
ATP11A	4663	4370	3773	4739	4121	4453
ATP11A-AS1	0	0	0	0	0	0
ATP11AUN	0	0	0	0	0	0
ATP11B	3391	3218	2460	2847	2700	2794
ATP11C	498	441	324	357	328	352
ATP12A	0	1	0	0	0	0
ATP13A1	7069	6382	7298	6095	5776	5967
ATP13A2	5323	5241	5434	5725	5541	5466
ATP13A3	6158	5702	4731	8022	7580	7545
ATP13A4	1	0	0	0	1	0
ATP13A4-AS1	0	0	0	0	0	0
ATP13A5	0	1	0	0	0	0
ATP13A5-AS1	0	0	0	0	0	0
ATP1A1	48495	46725	51282	56052	54038	53039
ATP1A1-AS1	34	38	45	20	9	20
ATP1A2	2	0	1	0	0	0
ATP1A3	707	658	715	553	521	628
ATP1A4	0	0	0	0	2	0
ATP1B1	1611	1569	1677	1683	1827	1751
ATP1B2	205	251	128	4	5	2
ATP1B3	5726	5525	6177	6491	6627	6200
ATP1B4	0	1	0	0	0	0
ATP23	145	132	140	145	143	133
ATP2A1	503	501	817	595	519	883
ATP2A1-AS1	13	5	11	1	2	4
ATP2A2	10298	9723	9427	12853	11922	12395
ATP2A3	229	212	161	29	45	37
ATP2B1	1265	1110	1050	1315	1375	1388
ATP2B1-AS1	62	60	31	16	12	14
ATP2B2	0	3	0	1	0	0
ATP2B2-IT2	0	0	0	0	0	0
ATP2B3	2	1	1	0	1	0
ATP2B4	3313	2811	2464	2696	2658	2853
ATP2C1	5853	5298	4559	4265	4335	4041
ATP2C2	989	899	978	924	895	873
ATP2C2-AS1	54	47	77	50	41	53
ATP4A	6	8	12	3	3	3
ATP4B	0	0	0	0	0	0
ATP5F1A	6763	7091	7414	7488	7710	7713
ATP5F1B	21460	22384	26099	25673	26611	25118
ATP5F1C	4885	4947	5465	6060	6438	5982
ATP5F1D	1866	1894	2225	2214	2223	2080
ATP5F1E	2877	3163	3429	2858	3077	2572
ATP5IF1	4082	4224	4004	3018	3136	3195
ATP5MC1	2091	2242	2567	2521	2322	2487
ATP5MC2	6855	7545	7636	5871	6501	6612
ATP5MC3	5729	5902	5905	5509	5377	5319
ATP5MD	794	835	1001	1122	1028	1002
ATP5ME	1241	1279	1505	1472	1336	1291
ATP5MF	5578	5721	7259	5804	5626	5890
ATP5MF-PTCD1	1	1	0	0	0	0
ATP5MG	4297	4900	5476	3932	4102	4285
ATP5MGL	1	0	4	3	2	6
ATP5MPL	1233	1232	1411	1457	1306	1313
ATP5PB	9025	8906	9380	9707	9243	8884
ATP5PD	2307	2300	2698	2559	2448	2308
ATP5PF	2991	2936	3107	2699	2848	2481
ATP5PO	2903	3087	3503	3312	3454	3264
ATP6AP1	6132	5973	6453	4919	4870	4962
ATP6AP1L	53	60	50	32	38	31
ATP6AP2	3337	3118	2665	2029	2204	2185
ATP6V0A1	3083	3042	3618	3225	3121	3415
ATP6V0A2	401	364	273	311	346	360
ATP6V0A4	52	58	67	88	94	107
ATP6V0B	4423	4259	4327	3153	2988	3127
ATP6V0C	11792	11931	13206	10495	10995	10467
ATP6V0CP3	0	0	0	0	0	0
ATP6V0D1	6633	6815	7702	5649	5650	5551
ATP6V0D2	38	29	27	0	1	0
ATP6V0E1	4231	4592	4829	3932	4192	4173
ATP6V0E2	2994	2848	3098	1784	1864	1826
ATP6V0E2-AS1	70	68	82	61	58	60
ATP6V1A	1531	1192	991	932	954	930
ATP6V1B1	108	134	160	151	137	160
ATP6V1B1-AS1	11	19	14	16	20	28
ATP6V1B2	1978	2005	1953	1598	1774	1681
ATP6V1C1	4845	4660	4357	3788	3903	3849
ATP6V1C2	36	25	24	53	52	45
ATP6V1D	1740	1791	1719	1405	1495	1436
ATP6V1E1	5247	5354	5500	4391	4413	4134
ATP6V1E2	523	386	449	381	364	309
ATP6V1F	4743	4679	5072	3766	4045	3864
ATP6V1FNB	70	42	48	24	23	26
ATP6V1G1	4133	4334	4531	3807	3557	3642
ATP6V1G2	6	6	8	1	2	7
ATP6V1G2-DDX39B	39	31	23	34	30	39
ATP6V1G3	0	0	0	0	0	0
ATP6V1H	1830	1667	1608	1260	1211	1166
ATP7A	770	684	497	489	527	532
ATP7B	253	196	128	96	109	117
ATP8A1	14	11	8	3	9	6
ATP8A2	3	0	2	1	3	2
ATP8B1	1355	1263	1002	1535	1527	1491
ATP8B2	68	56	55	98	75	93
ATP8B3	92	101	93	36	40	35
ATP8B4	1	2	2	5	4	1
ATP8B5P	22	24	17	18	6	3
ATP9A	3744	3381	2673	3241	3115	3287
ATP9B	190	196	197	159	166	174
ATPAF1	1740	1852	1866	1798	1835	1617
ATPAF2	1133	1053	1340	939	985	882
ATPSCKMT	196	202	202	259	275	288
ATR	1427	1230	1256	2119	1824	2050
ATRAID	3694	3318	3524	2649	2636	2419
ATRIP	59	32	72	47	39	50
ATRIP-TREX1	5	5	10	11	10	12
ATRN	2803	2630	2679	3776	3346	3794
ATRNL1	10	17	8	1	0	0
ATRX	2341	1867	1546	2322	2233	2174
ATXN1	1609	1360	1210	1092	1058	1063
ATXN1-AS1	197	171	134	80	94	96
ATXN10	2135	2180	2135	1924	2107	1832
ATXN1L	4244	3666	3040	3778	3391	3813
ATXN2	6742	6374	6581	6812	6528	6696
ATXN2-AS	11	9	9	6	4	1
ATXN2L	16656	16153	17816	17809	16722	19273
ATXN3	383	360	395	268	307	293
ATXN3L	0	0	0	0	0	0
ATXN7	934	881	633	1088	973	1112
ATXN7L1	713	654	504	395	382	497
ATXN7L2	1520	1318	1493	824	697	804
ATXN7L3	4665	4327	4299	3680	3644	3594
ATXN7L3B	2693	2701	2274	2327	2410	2377
ATXN8OS	0	0	0	0	0	0
AUH	688	647	588	595	532	508
AUNIP	913	969	1049	1343	1318	1302
AUP1	13182	13620	16315	13001	12578	13241
AURKA	7049	7446	8203	7764	8380	7795
AURKAIP1	1841	1688	2253	2046	2076	1939
AURKAP1	34	36	68	42	38	32
AURKB	3223	3321	4100	3782	3822	3930
AURKC	19	11	20	21	10	23
AUTS2	127	173	144	234	281	297
AVEN	193	215	221	245	241	230
AVIL	250	227	275	218	195	225
AVL9	854	854	779	983	919	911
AVP	0	0	0	0	0	0
AVPI1	1016	1105	1474	1230	1414	1311
AVPR1A	4	2	0	1	0	0
AVPR1B	0	0	0	0	0	0
AVPR2	2	0	0	0	0	0
AWAT1	0	0	0	0	0	0
AWAT2	0	0	0	0	0	0
AXDND1	8	4	10	0	2	5
AXIN1	3313	2998	3615	3857	3674	3560
AXIN2	2022	1838	2048	2514	2161	2223
AXL	2266	2118	1908	1737	1469	1454
AZGP1	4	6	2	2	4	0
AZGP1P1	0	0	0	0	0	0
AZI2	715	627	556	455	478	494
AZIN1	10250	10191	7661	9395	9038	9386
AZIN1-AS1	13	13	13	9	11	6
AZIN2	151	131	118	44	31	38
AZU1	3	2	5	2	1	3
B2M	40468	40148	37461	28989	29999	30930
B3GALNT1	0	0	0	0	1	0
B3GALNT2	1240	1215	1076	1154	1249	1248
B3GALT1	0	0	0	0	0	0
B3GALT1-AS1	0	0	1	0	0	0
B3GALT2	0	0	0	0	0	0
B3GALT4	126	119	135	174	205	173
B3GALT5	1	1	0	0	0	3
B3GALT5-AS1	0	0	0	0	0	0
B3GALT6	494	531	611	587	605	560
B3GAT1	308	295	292	280	283	255
B3GAT2	1	0	2	0	0	0
B3GAT3	1089	1185	1345	843	962	1020
B3GLCT	361	282	293	403	407	350
B3GNT10	301	231	198	197	169	143
B3GNT2	2598	2509	2240	2766	2810	2844
B3GNT3	4986	4955	5535	6231	6339	6048
B3GNT4	53	50	55	53	42	42
B3GNT5	589	554	446	909	868	850
B3GNT6	1	4	1	2	0	0
B3GNT7	14	20	17	8	7	8
B3GNT8	13	17	2	8	9	7
B3GNT9	362	359	353	284	250	271
B3GNTL1	139	118	142	137	140	144
B4GALNT1	6354	6181	6938	5496	5045	6061
B4GALNT2	0	0	0	0	0	0
B4GALNT3	218	237	227	179	181	171
B4GALNT4	2239	2031	2713	2348	2190	2476
B4GALT1	16393	16856	16432	16170	16481	17234
B4GALT1-AS1	9	13	21	10	14	20
B4GALT2	3542	3699	4377	4474	4287	4257
B4GALT3	2805	2724	2927	1888	1918	1999
B4GALT4	1366	1262	1185	1152	1127	1088
B4GALT4-AS1	0	0	0	0	0	0
B4GALT5	7588	8308	7487	8861	9055	9595
B4GALT6	188	159	122	135	117	114
B4GALT7	927	820	821	609	579	571
B4GAT1	461	444	538	538	541	516
B9D1	918	831	786	397	362	516
B9D2	103	115	132	109	75	89
BAALC	2	2	0	0	0	0
BAALC-AS1	5	4	0	2	0	2
BAALC-AS2	1	0	0	1	0	0
BAAT	30	22	30	19	20	15
BABAM1	3966	3930	4613	3935	3843	3839
BABAM2	2677	2646	2472	1687	1892	1751
BABAM2-AS1	11	4	6	5	5	7
BACE1	356	365	417	518	508	510
BACE1-AS	20	15	14	17	17	16
BACE2	4389	4563	4547	4820	4900	4887
BACH1	721	714	582	1031	966	944
BACH1-IT2	0	0	1	0	0	0
BACH1-IT3	0	0	0	0	0	0
BACH2	294	265	182	158	158	157
BAD	1777	1631	1938	1490	1523	1386
BAG1	2358	2484	2828	2674	2687	2762
BAG2	877	970	1031	1042	1186	1068
BAG3	10065	9972	11232	9678	9450	9361
BAG4	1228	1187	879	1072	1156	1028
BAG5	1007	1016	969	1190	1128	1029
BAG6	19286	17666	18792	15916	14118	15066
BAGE	0	0	0	0	0	0
BAGE2	0	0	0	0	0	0
BAGE3	0	0	0	0	0	0
BAGE4	0	0	0	0	0	0
BAGE5	0	0	0	0	0	0
BAHCC1	685	569	774	989	897	980
BAHD1	5039	4386	4557	4450	4042	3915
BAIAP2	6775	6528	8559	9699	9199	9309
BAIAP2-DT	811	730	724	546	538	524
BAIAP2L1	3367	3323	3769	3755	3588	3393
BAIAP2L2	1294	1308	1633	1169	1025	1164
BAIAP3	477	372	428	178	176	179
BAK1	2153	2026	2008	1685	1653	1680
BAMBI	911	873	1044	1792	1722	1663
BANCR	0	0	0	0	0	0
BANF1	3449	3912	4372	3098	3128	4042
BANF2	0	1	0	0	0	0
BANK1	63	72	55	36	22	27
BANP	630	631	696	670	645	716
BAP1	3203	2965	3196	2571	2455	2536
BARD1	581	490	406	534	560	531
BARHL1	0	0	0	0	0	0
BARHL2	0	0	0	0	0	0
BARX1	0	0	0	0	0	0
BARX1-DT	0	0	0	0	0	0
BARX2	747	747	768	660	737	636
BASP1	0	1	0	1	1	0
BASP1-AS1	0	0	0	0	0	0
BASP1P1	0	0	0	0	0	0
BATF	0	2	9	6	3	4
BATF2	289	320	309	74	85	72
BATF3	20	19	13	14	15	10
BAX	1672	1719	1947	1593	1468	1677
BAZ1A	4076	3841	3488	4120	3957	3839
BAZ1B	2140	1975	2148	2560	2391	2339
BAZ2A	14800	12410	12008	10016	9296	10937
BAZ2B	1397	1204	896	797	759	779
BBC3	307	258	323	369	391	355
BBIP1	472	456	420	350	382	336
BBOF1	109	113	108	91	103	99
BBOX1	0	2	1	2	1	1
BBOX1-AS1	215	189	183	176	156	201
BBS1	1779	1495	1557	1096	947	1126
BBS10	359	334	266	342	320	293
BBS12	205	196	162	144	115	116
BBS2	436	425	469	787	825	759
BBS4	528	430	434	336	355	374
BBS5	0	0	1	1	0	1
BBS7	567	502	431	399	392	413
BBS9	150	134	113	109	90	89
BBX	4801	3918	2893	2937	2648	2813
BCAM	4630	4097	4240	4505	4491	5846
BCAN	33	36	25	5	5	4
BCAP29	56	53	69	64	72	47
BCAP31	6160	6539	7253	7032	7209	7126
BCAR1	8638	8329	8933	8582	8475	8427
BCAR3	5458	5244	5645	6267	5959	5760
BCAR3-AS1	17	7	9	15	9	12
BCAR4	1	1	0	0	1	0
BCAS1	96	93	101	113	90	110
BCAS2	2383	2323	2495	2528	2585	2179
BCAS3	1453	1405	1224	833	866	811
BCAS4	740	728	839	627	596	666
BCAT1	12	22	18	51	48	34
BCAT2	2782	2656	3501	2784	2621	2677
BCCIP	3018	3050	3268	3353	3408	3036
BCDIN3D	193	195	223	256	251	217
BCDIN3D-AS1	5	6	7	3	9	5
BCHE	0	0	0	0	0	0
BCKDHA	2517	2341	2318	1622	1580	1594
BCKDHB	129	157	128	99	109	96
BCKDK	2712	2703	3170	2822	2686	2573
BCL10	748	655	557	523	579	517
BCL11A	253	354	379	324	426	378
BCL11B	123	113	89	97	89	83
BCL2	88	63	77	109	104	120
BCL2A1	2	0	0	1	1	2
BCL2L1	19248	20343	23579	25989	26994	28327
BCL2L10	22	19	18	6	4	7
BCL2L11	679	758	614	931	886	1062
BCL2L12	1549	1497	1669	1592	1420	1473
BCL2L13	6013	5907	5971	5265	5257	5242
BCL2L14	1	0	2	0	2	2
BCL2L15	11	6	13	6	8	6
BCL2L2	1524	1435	1520	1218	1248	1280
BCL2L2-PABPN1	5	9	15	9	6	8
BCL3	1163	1259	1187	1093	1147	1181
BCL6	2846	2674	2505	1835	2023	1992
BCL6B	5	5	2	0	2	1
BCL7A	555	550	657	621	618	650
BCL7B	1076	1064	1192	956	1011	1102
BCL7C	1572	1550	1785	1447	1381	1283
BCL9	2017	1743	1440	1302	1268	1229
BCL9L	16157	14802	14570	16726	15004	16100
BCLAF1	5515	4737	4650	5774	5398	5310
BCLAF3	201	155	172	146	161	155
BCO1	7	10	12	8	4	10
BCO2	24	21	19	6	7	11
BCOR	1763	1661	1615	2984	2659	2840
BCORL1	1554	1369	1264	907	773	928
BCORP1	0	0	0	0	0	0
BCR	3925	3720	4319	4914	4415	4213
BCRP2	2	1	0	1	1	1
BCRP3	65	58	79	46	40	38
BCS1L	1183	1137	1500	1476	1392	1530
BCYRN1	1679	1884	2582	1362	1575	2309
BDH1	34	18	30	24	21	20
BDH2	246	188	169	61	53	52
BDKRB1	1	2	0	3	0	0
BDKRB2	7	7	1	5	0	1
BDNF	54	35	36	56	65	46
BDNF-AS	74	68	60	16	14	10
BDP1	1378	1183	945	1602	1303	1407
BEAN1	441	409	494	419	384	412
BEAN1-AS1	1	4	1	4	3	1
BECN1	3119	2952	2867	2272	2259	2262
BECN2	2	0	1	0	0	0
BEGAIN	6	11	13	16	13	12
BEND2	0	0	2	0	0	0
BEND3	652	606	543	837	676	701
BEND3P3	0	0	0	0	0	0
BEND4	0	0	0	0	0	0
BEND5	0	0	0	0	0	0
BEND6	0	0	1	0	0	0
BEND7	117	134	123	114	158	128
BEST1	13	18	19	45	15	22
BEST2	7	8	17	5	2	2
BEST3	20	21	15	2	3	2
BEST4	37	21	15	6	7	9
BET1	365	339	295	314	320	272
BET1L	5387	5678	5564	4512	4859	5157
BEX1	0	0	0	1	0	0
BEX2	0	0	0	0	0	0
BEX3	0	0	0	0	0	0
BEX4	1	0	0	0	0	0
BEX5	10	6	2	2	3	2
BFAR	2953	3015	2805	2990	2942	2855
BFSP1	123	107	164	95	138	164
BFSP2	0	0	2	0	1	0
BFSP2-AS1	0	1	1	0	0	0
BGLAP	3	4	4	1	1	5
BGLT3	0	0	0	0	0	0
BGN	2	0	1	5	1	0
BHLHA15	61	43	73	125	97	89
BHLHA9	0	0	0	0	1	0
BHLHB9	0	0	0	0	0	0
BHLHE22	0	0	0	0	0	0
BHLHE23	0	0	0	0	0	0
BHLHE40	5617	5039	5153	4382	4293	4096
BHLHE40-AS1	3	6	5	6	2	7
BHLHE41	180	127	106	29	27	37
BHMG1	4	6	6	7	5	9
BHMT	0	0	0	0	0	0
BHMT2	0	0	0	0	0	0
BICC1	2	0	1	0	0	1
BICD1	925	897	792	693	759	759
BICD2	3745	3227	3144	4440	3989	3913
BICDL1	2001	2021	2344	2297	2285	2377
BICDL2	644	511	735	414	413	441
BICRA	2169	2087	2069	2016	1896	1830
BICRAL	399	455	373	540	496	490
BID	2244	2356	2958	3771	3956	3610
BIK	546	580	557	589	568	586
BIN1	1372	1185	1653	1560	1411	1414
BIN2	170	194	185	126	110	124
BIN3	506	437	565	408	432	434
BIN3-IT1	0	2	3	0	0	0
BIRC2	1879	1822	1615	1710	1733	1606
BIRC3	595	516	505	456	460	472
BIRC5	4348	4513	4898	5099	4877	4559
BIRC6	5300	4306	4100	5907	4628	6050
BIRC6-AS2	0	0	0	0	0	0
BIRC7	0	0	2	0	0	2
BIRC8	2	0	0	0	0	0
BISPR	61	56	68	36	44	54
BIVM	220	209	213	181	209	211
BIVM-ERCC5	1	0	0	0	0	0
BLACAT1	431	455	588	474	473	582
BLACE	0	0	0	0	0	0
BLCAP	3310	3532	3699	4319	4464	4478
BLID	0	0	0	1	0	1
BLK	0	0	0	0	0	0
BLM	1221	1171	1316	1906	1842	1736
BLMH	0	0	0	0	0	0
BLNK	72	78	88	173	193	134
BLOC1S1	427	433	480	385	347	400
BLOC1S1-RDH5	1	1	4	2	1	7
BLOC1S2	876	910	877	907	948	847
BLOC1S3	669	674	715	678	751	806
BLOC1S4	360	361	375	313	301	303
BLOC1S5	0	0	2	1	1	1
BLOC1S5-TXNDC5	2	0	0	0	1	0
BLOC1S6	1754	1531	1396	1561	1640	1669
BLVRA	289	278	310	201	210	218
BLVRB	4100	4053	5123	5160	4889	4821
BLZF1	1306	1196	1067	869	892	807
BMERB1	1	2	2	1	0	0
BMF	460	436	504	683	620	630
BMI1	105	109	81	69	85	81
BMP1	685	671	813	611	604	687
BMP10	0	0	0	0	0	0
BMP15	0	0	0	0	0	0
BMP2	122	109	106	149	157	139
BMP2K	552	513	411	624	541	565
BMP3	0	0	0	0	0	0
BMP4	394	396	427	298	344	273
BMP5	370	402	313	150	195	174
BMP6	0	0	0	1	0	0
BMP7	8169	8054	8851	10174	9740	9593
BMP7-AS1	0	1	0	1	0	1
BMP8A	22	18	28	23	22	25
BMP8B	127	119	160	133	160	153
BMPER	3	5	1	1	0	0
BMPR1A	1031	902	780	935	906	838
BMPR1B	1	2	2	3	0	0
BMPR1B-DT	0	0	0	0	0	0
BMPR2	2350	2086	1750	2786	2532	2602
BMS1	1976	1788	2115	2175	2040	1928
BMS1P1	2	4	4	6	3	8
BMS1P14	0	1	3	4	2	2
BMS1P17	0	0	0	0	0	0
BMS1P18	0	0	0	0	0	0
BMS1P2	1	0	0	0	0	0
BMS1P2-AGAP9	0	0	4	1	0	0
BMS1P20	664	643	696	572	488	523
BMS1P21	0	0	0	0	0	0
BMS1P22	0	0	0	0	0	0
BMS1P4	18	11	15	17	5	22
BMS1P4-AGAP5	25	16	18	18	15	26
BMT2	152	133	130	70	92	72
BMX	0	1	0	0	1	0
BNC1	2	4	3	2	1	1
BNC2	0	0	0	0	0	0
BNC2-AS1	0	0	0	0	0	0
BNIP1	397	404	460	408	348	396
BNIP2	1736	1710	1489	1682	1726	1672
BNIP3	1	0	0	0	0	0
BNIP3L	2054	1851	1710	1133	1257	1197
BNIP5	0	1	2	0	0	0
BNIPL	149	176	171	87	91	116
BOC	1	0	2	0	0	1
BOD1	1887	1892	2061	1891	2021	1916
BOD1L1	918	745	799	1279	1037	1197
BOD1L2	0	0	0	0	0	0
BOK	4703	4664	5458	6486	6367	5876
BOK-AS1	4	6	12	6	12	11
BOLA1	135	123	132	90	99	88
BOLA2	0	1	0	0	0	0
BOLA2-SMG1P6	215	219	275	232	304	236
BOLA2B	0	0	0	0	0	0
BOLA3	722	720	896	772	738	681
BOLA3-AS1	57	43	51	38	38	40
BOLL	0	0	0	0	0	0
BOP1	5718	5667	6817	7103	6713	6134
BORA	635	571	615	759	685	668
BORCS5	451	418	406	303	324	334
BORCS6	698	664	699	348	387	350
BORCS7	430	447	492	359	366	397
BORCS7-ASMT	25	15	18	19	14	15
BORCS8	348	309	401	297	250	298
BORCS8-MEF2B	31	31	53	32	29	29
BPESC1	0	1	0	0	0	0
BPGM	539	533	527	369	396	406
BPHL	268	293	337	207	211	194
BPI	0	1	0	0	0	0
BPIFA1	1	0	0	1	0	0
BPIFA2	0	0	0	0	0	0
BPIFA3	0	0	0	0	0	0
BPIFA4P	0	0	0	0	0	0
BPIFB1	2	0	1	0	0	0
BPIFB2	0	0	0	0	0	0
BPIFB3	0	0	0	0	0	0
BPIFB4	0	0	0	0	0	1
BPIFB6	0	0	0	0	0	0
BPIFC	2	1	0	1	3	3
BPNT1	1258	1284	1199	919	1051	914
BPTF	5925	4803	4468	4955	4294	5184
BPY2	0	0	0	0	0	0
BPY2B	0	0	0	0	0	0
BPY2C	0	0	0	0	0	0
BRAF	1557	1328	1040	874	910	985
BRAP	1435	1272	1361	1277	1327	1156
BRAT1	4554	4431	5732	5580	5211	5488
BRCA1	1443	1321	1344	2083	1954	1999
BRCA2	452	359	301	555	490	583
BRCC3	2050	1795	1758	1876	1808	1843
BRD1	868	821	944	1299	1204	1243
BRD2	13894	13185	13598	12430	11955	12412
BRD3	2078	1888	1754	2070	2001	1901
BRD3OS	1165	1123	1051	877	822	857
BRD4	7779	7777	7270	11486	10730	10542
BRD7	4024	3920	4114	3720	3793	3627
BRD7P3	1	0	0	0	0	0
BRD8	3718	3499	4014	3506	3486	3499
BRD9	870	789	968	948	869	1005
BRDT	8	6	5	0	1	1
BRDTP1	0	0	0	0	0	0
BRF1	1218	1087	1339	1242	1155	1141
BRF2	574	571	642	589	565	536
BRI3	3069	3915	4407	3411	3975	3926
BRI3BP	1089	1151	1038	1363	1322	1247
BRICD5	95	75	122	84	78	128
BRINP1	0	0	0	0	0	0
BRINP2	0	2	0	0	0	0
BRINP3	0	1	0	0	0	0
BRIP1	343	305	288	366	394	394
BRIX1	2080	2027	2158	2455	2437	2116
BRK1	2948	2979	2854	2695	2471	2759
BRMS1	2080	2081	2340	2080	1972	1895
BRMS1L	308	353	290	315	317	267
BROX	2529	2323	1736	1893	2015	1966
BRPF1	2373	1998	2251	2228	2024	1983
BRPF3	4063	3886	3470	3089	3041	3446
BRS3	4	4	5	1	0	0
BRSK1	606	524	528	39	44	32
BRSK2	2064	2116	2485	2675	2522	2494
BRWD1	1607	1310	1226	1834	1564	1862
BRWD1-AS1	3	1	0	3	0	1
BRWD1-AS2	4	2	7	5	1	4
BRWD3	1338	1125	814	550	567	627
BSCL2	226	209	238	151	149	168
BSDC1	5498	5416	5040	3133	3172	3466
BSG	27811	29892	31669	26309	26514	26441
BSN	115	91	98	95	79	107
BSN-DT	4	2	1	2	0	0
BSND	0	4	1	0	0	0
BSPH1	0	0	0	0	0	0
BSPRY	2060	2225	2267	1969	2064	1956
BST1	3	3	4	2	4	4
BST2	436	485	488	342	405	333
BSX	1	1	0	0	0	0
BTAF1	1787	1489	1362	1894	1617	1839
BTBD1	3991	4076	3452	4212	4174	4215
BTBD10	1796	1749	1664	1517	1809	1578
BTBD11	149	124	135	142	108	96
BTBD16	1	0	0	2	1	1
BTBD17	1	0	3	1	1	1
BTBD18	0	0	0	0	0	0
BTBD19	178	141	153	90	66	98
BTBD2	3490	3363	3823	3478	3368	3134
BTBD3	1912	2008	1536	1696	1850	1819
BTBD6	775	851	976	887	955	991
BTBD7	1260	1023	819	942	979	977
BTBD8	301	251	245	285	268	228
BTBD9	1009	861	770	635	576	594
BTBD9-AS1	0	0	0	0	0	1
BTC	49	39	31	10	10	7
BTD	867	835	740	505	512	556
BTF3	14758	15102	15958	17124	17749	16025
BTF3L4	2093	2119	2074	2309	2552	2641
BTF3P11	0	1	0	0	0	0
BTG1	3470	3358	2998	2794	2981	2924
BTG2	461	425	460	401	431	477
BTG3	446	517	470	421	439	413
BTG3-AS1	27	28	20	15	21	13
BTG4	2	2	3	0	0	1
BTK	1	0	0	1	4	0
BTLA	4	2	2	3	0	3
BTN1A1	0	3	4	0	1	0
BTN2A1	998	983	890	529	535	547
BTN2A2	652	594	497	195	271	216
BTN2A3P	35	43	34	15	11	14
BTN3A1	1260	1149	1044	615	677	662
BTN3A2	1626	1548	1514	798	815	795
BTN3A3	196	167	160	59	61	55
BTNL10	0	0	0	0	0	0
BTNL2	0	0	0	0	0	0
BTNL3	0	0	0	0	0	0
BTNL8	0	2	3	0	0	0
BTNL9	94	77	80	44	39	37
BTRC	1558	1535	1346	1133	1255	1191
BUB1	3700	3601	3835	4957	4808	4799
BUB1B	3419	3426	3616	4934	4920	4843
BUB1B-PAK6	0	1	2	1	0	2
BUB3	4972	4864	5025	5143	5226	5109
BUD13	1241	1173	1243	1110	1053	1059
BUD23	897	829	904	905	843	827
BUD31	1494	1423	1792	1498	1550	1475
BVES	0	0	0	0	0	0
BVES-AS1	0	0	0	0	0	0
BYSL	1326	1365	1536	1741	1549	1559
BZW1	7371	6882	5911	6669	6595	5904
BZW1-AS1	11	7	3	2	2	4
BZW2	4028	4115	4283	5306	5179	4792
C10orf105	0	0	0	2	0	0
C10orf120	0	0	0	0	0	0
C10orf126	0	0	0	0	0	0
[truncated: 26,208 more rows]

## Sheet: Normalized (Processed) count
Gene	Dox_1	Dox_2	Dox_3	Mock_1	Mock_2	Mock_3
A1BG	14.2557	12.0064	15.1756	6.09605	6.21935	6.14846
A1BG-AS1	89.3354	96.0514	94.8475	69.0886	73.5956	103.499
A2M-AS1	42.767	32.0171	28.4543	7.11206	9.32902	9.22269
A2ML1	132.102	147.079	128.044	236.73	227.006	238.765
A4GALT	6056.75	6801.64	8170.16	9804.48	10117.8	9585.44
AAAS	3419.46	3593.92	3911.51	3451.38	3557.47	3979.08
AACS	676.668	656.352	625.994	457.204	488.219	508.272
AACSP1	48.4692	43.023	40.7844	33.5283	41.4623	39.965
AADACL3	22.809	23.0123	15.1756	0	2.07312	0
AADAT	215.736	219.117	194.437	271.274	271.578	297.175
AAGAB	3111.53	3065.64	3227.66	3358.92	3379.18	3060.91
AAK1	5797.3	5008.68	3859.35	4743.74	4296.53	4532.44
AAMDC	99.7896	122.065	123.302	72.1366	80.8515	67.633
AAMP	5127.28	5438.91	5504	5353.35	5172.42	5012.02
AAR2	4327.07	4203.25	4197.95	3909.6	3838.37	3643.99
AARS1	5517.89	5734.07	7269.11	10189.6	9920.9	9797.57
AARS2	1131.9	974.522	1082.21	1209.05	1062.47	1043.19
AARSD1	56.0722	63.0338	57.857	68.0726	67.3763	47.1382
AASDH	368.746	385.206	294.027	307.851	279.871	298.2
AASDHPPT	884.801	857.459	724.635	899.168	925.646	843.363
AASS	53.2211	48.0257	24.6604	11.1761	1.03656	10.2474
AATF	5324.01	5598	6323.48	5476.29	5430.53	5124.74
AATK	1812.37	1907.02	2513.46	3196.36	3079.61	3080.38
ABALON	3.80151	4.00214	3.7939	4.06403	3.10967	6.14846
ABAT	916.163	836.448	734.12	853.447	792.967	766.508
ABCA11P	152.06	143.077	98.6414	138.177	156.52	121.944
ABCA12	365.895	304.163	263.676	765.055	656.141	650.712
ABCA13	1.90075	7.00375	0.948475	1.01601	2.07312	1.02474
ABCA2	2849.23	2724.46	3482.8	3996.98	3502.53	4413.57
ABCA3	558.822	514.275	582.364	648.214	637.483	671.207
ABCA4	81.7324	69.037	82.5173	111.761	98.473	89.1526
ABCA5	54.1715	56.03	55.0116	87.3767	73.5956	84.0289
ABCA7	861.992	754.404	950.372	781.311	656.141	944.813
ABCB10	766.954	749.401	580.467	833.127	803.332	821.844
ABCB6	200.529	192.103	299.718	230.634	195.909	270.532
ABCB7	599.688	614.329	573.827	493.78	548.339	528.767
ABCB8	1943.52	1822.98	2150.19	1934.48	1849.22	2148.89
ABCB9	383.002	364.195	446.732	481.588	472.67	469.332
ABCC1	4366.03	4240.27	4195.11	4553.75	4081.96	4537.56
ABCC10	482.791	513.275	539.682	492.764	475.78	602.549
ABCC11	11.4045	11.0059	7.5878	6.09605	2.07312	5.12371
ABCC2	229.991	255.137	258.934	157.481	188.654	220.32
ABCC3	1616.59	1726.92	2200.46	1309.64	1295.7	1663.16
ABCC4	1134.75	1084.58	929.506	1493.53	1399.35	1308.6
ABCC5	2996.54	2891.55	3353.81	3698.27	3527.41	4100
ABCC6	121.648	78.0418	86.3112	28.4482	26.9505	44.0639
ABCC6P1	75.0798	54.0289	53.1146	6.09605	11.4021	13.3217
ABCC6P2	6.65264	8.00429	0	0	0	0
ABCD1	961.781	986.528	1143.86	1076.97	1041.74	1006.3
ABCD3	4204.47	4087.19	3498.92	3672.87	3732.64	3447.23
ABCD4	1171.81	1084.58	1099.28	683.774	664.434	726.543
ABCE1	4716.72	4626.48	4276.67	5479.33	5561.13	5224.14
ABCF1	7482.32	6983.74	7963.4	7657.66	6961.52	6794.04
ABCF2	1513.95	1558.83	1624.74	1609.36	1481.24	1538.14
ABCF3	3801.51	3796.03	4332.63	3903.51	3852.89	3993.42
ABCG1	79.8316	79.0423	66.3933	14.2241	21.7677	23.5691
ABCG2	365.895	436.234	433.453	367.795	455.049	421.169
ABCG4	60.8241	87.0466	55.96	8.12807	6.21935	12.2969
ABCG8	2.85113	2.00107	6.63933	1.01601	0	0
ABHD10	1948.27	1924.03	1691.13	1702.83	1693.74	1549.41
ABHD11	600.638	654.35	735.068	725.43	809.552	875.13
ABHD11-AS1	9.50377	8.00429	5.69085	8.12807	7.25591	11.2722
ABHD12	4347.02	4832.59	5157.81	5518.96	5779.85	5461.88
ABHD12B	2.85113	3.00161	9.48475	6.09605	6.21935	4.09897
ABHD13	508.452	478.256	363.266	403.355	379.38	401.699
ABHD14A	119.747	183.098	184.004	102.617	131.643	139.365
ABHD14B	454.28	482.258	522.61	493.78	484.073	655.835
ABHD15	1093.88	1024.55	1010.13	1034.3	1119.48	1055.49
ABHD16A	961.781	952.51	950.372	1107.45	1068.69	1082.13
ABHD17A	1933.07	1843.99	2076.21	1687.59	1699.95	1605.77
ABHD17B	431.471	453.243	323.43	377.955	466.451	440.639
ABHD17C	1155.66	1146.61	1058.5	1681.49	1791.17	1693.9
ABHD18	317.426	348.186	286.439	274.322	304.748	310.497
ABHD2	5904.69	5493.94	4082.24	5209.08	4691.46	5240.53
ABHD3	773.607	791.424	770.162	858.527	948.45	881.279
ABHD4	5801.1	5819.12	5564.7	4511.08	4969.26	4732.26
ABHD5	497.047	542.29	485.619	471.428	489.255	460.11
ABHD6	317.426	384.206	304.461	289.562	332.735	299.225
ABHD8	1417.01	1517.81	1631.38	1771.92	1750.75	1680.58
ABI1	3275.95	3531.89	3127.12	3587.53	3810.39	3872.5
ABI2	3388.09	3116.67	2601.67	2833.65	2881.63	2761.68
ABI3	10.4541	5.00268	8.53628	1.01601	2.07312	1.02474
ABI3BP	23.7594	35.0188	16.1241	0	2.07312	2.04949
ABITRAM	1521.55	1509.81	1406.59	1377.71	1630.51	1503.3
ABL1	2783.65	2758.48	2464.14	2276.88	2107.32	2018.74
ABL2	3428.96	3040.63	2373.08	2920.01	2477.37	2634.61
ABLIM1	4779.44	4692.51	3845.12	7643.43	7269.38	7010.27
ABLIM2	266.105	288.154	337.657	293.627	302.675	291.027
ABLIM3	6394.13	6145.29	6184.06	7211.63	6747.99	6699.77
ABR	4558.01	4606.47	4786.01	4940.85	4700.79	4916.72
ABRACL	214.785	218.117	261.779	213.362	265.359	283.854
ABRAXAS1	319.327	283.152	238.067	304.803	348.283	320.744
ABRAXAS2	1336.23	1387.74	1260.52	1298.46	1473.99	1403.9
ABT1	1465.48	1403.75	1468.24	1336.05	1374.48	1294.25
ABTB1	821.126	822.44	892.515	627.893	638.52	699.899
ABTB2	2682.91	2734.46	2412.92	2404.89	2299.09	2332.31
ACAA1	478.99	491.263	603.23	721.366	768.089	778.805
ACAA2	388.704	441.236	368.957	302.771	361.759	350.462
ACACA	4616.93	4281.29	5119.87	6080.81	5479.24	6192.52
ACACB	313.624	271.145	261.779	176.786	154.447	144.489
ACAD10	472.337	403.216	447.68	430.788	395.965	453.961
ACAD11	34.2136	34.0182	28.4543	32.5123	34.2064	24.5938
ACAD8	343.086	322.173	367.06	302.771	280.907	316.646
ACAD9	2285.66	2508.34	2725.92	2834.66	2853.64	2839.56
ACADM	611.092	665.356	552.013	532.389	572.18	578.98
ACADS	414.364	358.192	406.896	213.362	205.238	226.468
ACADSB	731.79	603.323	497.001	308.867	315.114	364.808
ACADVL	21273.2	19535.5	25259.8	17931.5	16813	19611.5
ACAP1	46.5685	57.0305	56.9085	37.5923	29.0236	42.0145
ACAP2	4941.01	4365.34	3398.39	4007.14	3643.5	3984.2
ACAP3	1289.66	1214.65	1793.57	1716.04	1560.02	1940.86
ACAT1	892.404	921.494	956.063	1128.79	1224.17	983.753
ACAT2	594.936	716.384	728.429	607.573	745.285	702.974
ACBD3	2364.54	2177.17	1742.35	2418.1	2429.69	2303.62
ACBD4	318.376	221.118	294.976	187.962	166.886	236.716
ACBD5	1652.71	1585.85	1262.42	1182.63	1328.87	1217.39
ACBD6	1087.23	1117.6	1155.24	1193.81	1229.36	1169.23
ACBD7	127.35	105.056	92.9506	52.8325	60.1204	75.831
ACCS	264.205	204.109	306.357	154.433	115.058	145.513
ACD	2292.31	2449.31	2526.74	2273.83	2443.17	2486.03
ACE	90.2858	92.0493	106.229	52.8325	51.8279	73.7815
ACE2	36.1143	34.0182	43.6299	83.3127	94.3268	81.9794
ACER1	1.90075	2.00107	3.7939	7.11206	5.18279	4.09897
ACER2	156.812	125.067	81.5689	132.081	110.912	120.92
ACER3	1313.42	1285.69	979.775	955.048	1063.51	1033.97
ACHE	344.987	398.213	395.514	235.714	281.944	308.448
ACIN1	13887.9	13576.3	15075.1	14287.1	13976.9	14258.3
ACKR2	884.801	981.526	885.876	1363.48	1418.01	1473.58
ACLY	8349.06	8004.29	8362.7	10239.3	9585.05	9753.5
ACO1	1988.19	1921.03	1663.63	1664.22	1765.26	1727.72
ACO2	6669.74	6717.6	6677.26	5956.86	5915.64	5561.28
ACOT11	992.193	981.526	1118.25	1031.25	990.949	1027.82
ACOT13	570.226	651.349	717.996	617.733	748.395	699.899
ACOT7	7446.2	8209.4	9053.19	8414.58	8429.29	7738.86
ACOT8	1227.89	1191.64	1439.79	1074.94	1173.38	1114.92
ACOT9	1103.39	1118.6	1155.24	1253.75	1103.93	1108.77
ACOX1	3038.35	2874.54	2506.82	2445.53	2572.74	2499.35
ACOX2	4.75188	7.00375	12.3302	14.2241	14.5118	9.22269
ACOX3	465.685	430.23	512.177	558.805	528.645	534.916
ACOXL	137.805	146.078	143.22	183.898	171.032	143.464
ACP1	3902.25	4317.31	4386.7	4324.13	4576.4	4343.88
ACP2	3741.63	3812.04	3631.71	2394.73	2444.2	2222.67
ACP3	133.053	118.063	128.044	290.578	246.701	274.631
ACP6	715.634	714.383	759.729	411.484	418.769	453.961
ACP7	543.616	542.29	532.095	556.773	542.12	599.475
ACRBP	193.877	155.083	174.519	61.9765	59.0838	80.9547
ACSBG1	21.8587	15.008	18.021	30.4803	22.8043	24.5938
ACSBG2	20.9083	18.0096	24.6604	7.11206	9.32902	16.3959
ACSF2	2786.5	2801.5	3613.69	3724.69	3612.4	3682.93
ACSF3	566.425	543.291	571.93	508.004	556.632	503.149
ACSL1	3566.76	3697.98	3478.06	3292.88	3637.28	3375.5
ACSL3	6192.65	6604.54	5914.69	7623.11	7985.64	7735.78
ACSL4	1181.32	1261.68	886.824	728.478	812.661	790.077
ACSL5	40.8662	56.03	46.4753	62.9925	40.4258	52.2619
ACSM1	14.2557	7.00375	8.53628	8.12807	5.18279	2.04949
ACSM3	25.6602	31.0166	30.3512	17.2721	23.8408	15.3711
ACSS1	1691.67	1620.87	1883.67	3835.43	3396.8	3343.74
ACSS2	2670.56	2694.44	2835.94	2590.82	2775.9	2656.13
ACTA1	41.8166	32.0171	42.6814	44.7044	38.3526	31.767
ACTA2	112.144	118.063	103.384	46.7364	59.0838	52.2619
ACTA2-AS1	5.70226	7.00375	1.89695	5.08004	5.18279	8.19794
ACTB	221793	239104	231148	259686	254234	242383
ACTBL2	6.65264	17.0091	13.2787	18.2882	20.7312	7.1732
ACTC1	13.3053	7.00375	8.53628	3.04803	3.10967	2.04949
ACTG1	104555	108422	108108	110383	104057	96528.7
ACTG1P17	18.0572	13.007	8.53628	2.03202	3.10967	4.09897
ACTG1P20	17.1068	21.0113	23.7119	25.4002	26.9505	24.5938
ACTL10	22.809	23.0123	22.7634	20.3202	19.6946	20.4949
ACTL6A	3401.4	3376.81	3194.46	3974.63	4130.68	3911.44
ACTL8	3.80151	3.00161	3.7939	11.1761	6.21935	9.22269
ACTN1	27685.4	28068	29842.8	30215.1	27694.8	27136.2
ACTN1-AS1	7.60301	1.00054	1.89695	2.03202	1.03656	3.07423
ACTN2	5.70226	4.00214	5.69085	1.01601	4.14623	1.02474
ACTN3	9.50377	9.00482	7.5878	0	0	2.04949
ACTN4	64619.9	66390.6	73046.8	72561.3	68550.7	71097.7
ACTR10	1691.67	1768.95	1647.5	1379.74	1511.3	1294.25
ACTR1A	6733.42	6581.52	7104.08	5774.99	5895.94	5746.76
ACTR1B	1239.29	1140.61	1389.52	1337.07	1322.65	1335.24
ACTR2	8699.75	8797.71	7292.83	9852.24	10137.5	10036.3
ACTR3	6238.27	6418.44	5867.27	6329.73	6862.01	6371.85
ACTR3-AS1	5.70226	5.00268	2.84543	1.01601	1.03656	2.04949
ACTR3B	274.659	300.161	264.625	256.034	270.542	246.963
ACTR3C	44.6677	47.0252	62.5994	81.2807	78.7784	75.831
ACTR5	889.553	900.482	1065.14	1229.37	1184.79	1054.46
ACTR6	323.128	320.171	326.275	328.171	362.795	355.586
ACTR8	792.614	791.424	736.017	671.582	646.812	653.786
ACTRT3	120.698	111.059	63.5478	65.0246	64.2666	61.4846
ACVR1	888.602	873.468	771.11	821.951	781.565	825.943
ACVR1B	3635.19	3537.89	3082.54	3019.58	3011.2	3052.71
ACVR1C	12.3549	9.00482	5.69085	15.2401	18.658	12.2969
ACVR2A	191.976	196.105	193.489	176.786	217.677	159.86
ACVR2B	196.728	226.121	157.447	286.514	274.688	288.977
ACVR2B-AS1	15.206	18.0096	16.1241	14.2241	20.7312	30.7423
ACVRL1	17.1068	23.0123	18.021	18.2882	27.9871	26.6433
ACY1	44.6677	52.0279	50.2692	57.9125	63.23	44.0639
ACYP1	203.381	183.098	208.665	174.753	211.458	241.839
ACYP2	523.658	576.309	516.919	323.091	380.417	333.041
ADA	663.363	670.359	724.635	603.509	636.447	608.697
ADAD1	30.4121	24.0129	33.1966	24.3842	39.3892	36.8907
ADAL	529.36	514.275	438.195	435.868	459.195	427.318
ADAM10	8827.1	8278.43	6921.97	9652.08	9825.53	9379.47
ADAM11	383.002	371.199	398.36	241.81	221.823	263.359
ADAM15	6526.24	6724.6	7408.54	6986.08	6498.18	6274.5
ADAM17	2306.56	2322.24	2276.34	2701.57	2853.64	2683.8
ADAM19	3.80151	9.00482	2.84543	3.04803	3.10967	5.12371
ADAM20	1.90075	1.00054	3.7939	2.03202	2.07312	2.04949
ADAM20P1	6.65264	10.0054	12.3302	6.09605	6.21935	4.09897
ADAM21	1.90075	4.00214	2.84543	3.04803	8.29246	3.07423
ADAM22	205.281	176.094	158.395	160.529	122.314	123.994
ADAM23	15.206	23.0123	20.8665	13.2081	19.6946	13.3217
ADAM32	19.0075	16.0086	24.6604	11.1761	22.8043	19.4701
ADAM8	874.347	880.472	982.62	668.534	590.838	726.543
ADAM9	7306.5	7549.04	5763.88	7493.06	7968.02	7689.67
ADAMTS10	6.65264	3.00161	7.5878	1.01601	0	3.07423
ADAMTS13	99.7896	70.0375	96.7445	23.3682	33.1699	42.0145
ADAMTS14	10.4541	3.00161	8.53628	10.1601	2.07312	9.22269
ADAMTS15	10.4541	9.00482	5.69085	4.06403	2.07312	8.19794
ADAMTS16	24.7098	8.00429	11.3817	15.2401	9.32902	5.12371
ADAMTS17	203.381	175.094	163.138	173.737	152.374	151.662
ADAMTS20	266.105	217.116	164.086	121.921	96.3999	113.746
ADAMTS6	12.3549	16.0086	3.7939	4.06403	1.03656	4.09897
ADAMTS7	426.719	348.186	335.76	65.0246	62.1935	90.1774
ADAMTS9	120.698	93.0498	73.0326	21.3362	18.658	19.4701
ADAMTSL2	6.65264	7.00375	6.63933	4.06403	4.14623	10.2474
ADAMTSL4	1920.71	1922.03	2616.84	3494.05	3296.25	3836.64
ADAMTSL5	536.963	574.308	518.816	404.371	446.756	488.802
ADAP1	3032.65	3143.68	3996.87	3849.66	3956.54	3902.22
ADAP2	522.707	580.311	478.031	330.203	367.978	357.635
ADAR	17078.3	15503.3	13900.9	13341.2	12369.2	12735.5
ADARB1	818.274	825.442	889.67	1182.63	1066.62	1137.46
ADAT1	1467.38	1463.78	1366.75	1509.79	1499.9	1496.12
ADAT2	114.996	152.081	135.632	172.721	172.069	166.008
ADAT3	395.357	417.223	428.711	394.211	371.088	303.324
ADCK1	432.421	517.277	564.343	546.613	565.961	653.786
ADCK2	549.318	502.269	523.558	639.069	674.799	639.439
ADCK5	444.776	438.235	537.785	445.012	424.989	492.901
ADCY10	4.75188	6.00322	6.63933	5.08004	2.07312	3.07423
ADCY10P1	27.5609	31.0166	41.7329	21.3362	23.8408	25.6186
ADCY3	3767.29	3785.03	3863.14	5048.55	4655.18	4599.05
ADCY5	120.698	105.056	79.6719	4.06403	2.07312	2.04949
ADCY6	1133.8	1081.58	1284.24	1310.65	1188.93	1392.63
ADCY7	1894.1	1791.96	1871.34	2441.47	2089.7	2254.43
ADCY9	2829.27	2675.43	2439.48	3085.62	2871.27	3001.47
ADD1	5063.61	5338.86	5965.91	6849.93	6767.69	6416.94
ADD3	2332.22	2299.23	1822.02	1956.83	2046.17	1982.88
ADD3-AS1	1.90075	2.00107	4.74238	2.03202	3.10967	0
ADGRA1	0.950377	3.00161	1.89695	3.04803	1.03656	6.14846
ADGRA2	325.029	387.207	303.512	188.978	188.654	189.577
ADGRA3	2126.94	2277.22	2225.12	3127.27	2984.25	3052.71
ADGRB1	203.381	246.132	278.852	455.172	438.464	542.089
ADGRB2	623.447	607.325	677.211	462.284	471.634	548.237
ADGRD1	1.90075	4.00214	4.74238	3.04803	0	3.07423
ADGRE1	7.60301	7.00375	5.69085	1.01601	1.03656	2.04949
ADGRE2	487.543	436.234	350.936	270.258	282.98	301.274
ADGRE4P	10.4541	8.00429	8.53628	1.01601	2.07312	1.02474
ADGRE5	7235.22	7141.82	7243.5	6457.75	6253.55	5915.84
ADGRF1	5.70226	16.0086	9.48475	15.2401	16.5849	13.3217
ADGRF3	28.5113	28.015	16.1241	7.11206	4.14623	9.22269
ADGRF4	109.293	87.0466	73.0326	93.4728	103.656	99.4001
ADGRG1	14511.3	14906	15422.2	16018.4	15873.8	16267.8
ADGRG2	148.259	156.084	93.899	26.4162	30.0602	28.6928
ADGRG3	31.3624	23.0123	20.8665	10.1601	7.25591	16.3959
ADGRG6	1163.26	1117.6	746.45	769.119	729.737	782.903
ADGRL1	6046.3	5808.11	5554.27	5216.19	5157.91	5296.9
ADGRL2	2079.42	2010.08	1835.3	2751.35	2698.16	2669.45
ADGRL3	213.835	218.117	142.271	87.3767	67.3763	84.0289
ADH5	1740.14	1643.88	1710.1	1574.81	1650.2	1565.81
ADHFE1	19.0075	8.00429	9.48475	3.04803	4.14623	10.2474
ADI1	4382.19	4537.43	4803.08	4924.59	5011.76	4578.55
ADIPOR1	5346.82	6037.23	5055.37	5355.38	5947.77	6114.64
ADIPOR2	3021.25	3461.85	3079.7	3214.65	3497.35	3575.33
ADK	2053.76	2136.14	2230.81	2550.18	2716.82	2548.54
ADM	1474.03	1396.75	1672.16	2158	2057.57	2106.87
ADM2	758.401	736.394	743.604	728.478	758.76	740.889
ADM5	567.375	588.315	844.143	568.965	524.498	815.695
ADNP	5137.74	4973.66	4181.83	6034.08	5481.32	5285.62
ADNP-AS1	54.1715	40.0214	44.5783	13.2081	12.4387	9.22269
ADNP2	1805.72	1698.91	1442.63	1754.65	1776.66	1649.84
ADO	1168.01	1150.62	1041.43	1371.61	1472.95	1474.6
ADORA1	8.55339	8.00429	9.48475	9.14408	10.3656	13.3217
ADORA2A	5.70226	4.00214	0.948475	3.04803	5.18279	12.2969
ADORA2B	738.443	783.42	865.958	994.673	1112.23	979.654
ADPGK	2311.32	2331.25	2265.91	2398.8	2196.47	2234.96
ADPRH	580.68	617.331	490.362	456.188	485.109	472.406
ADPRHL1	172.018	174.093	149.859	118.873	106.765	123.994
ADPRM	189.125	185.099	149.859	111.761	135.789	129.118
ADPRS	1178.47	1090.58	1301.31	1252.74	1298.81	1246.09
ADRA1D	39.9158	31.0166	30.3512	16.2561	19.6946	20.4949
ADRA2B	41.8166	61.0327	59.7539	79.2487	73.5956	64.5588
ADRA2C	759.351	752.403	943.733	1484.39	1410.76	1264.53
ADRB1	26.6105	22.0118	24.6604	45.7204	44.572	30.7423
ADRM1	7087.91	7594.07	8505.92	8000.05	7328.46	7522.64
ADSL	1682.17	1880.01	2146.4	2279.92	2128.05	2161.18
ADSS1	3.80151	9.00482	10.4332	8.12807	13.4753	11.2722
ADSS2	1238.34	1276.68	1104.03	1267.98	1430.45	1331.14
ADTRP	35.1639	38.0204	23.7119	3.04803	6.21935	7.1732
AEBP2	1539.61	1485.8	1149.55	1750.58	1822.27	1708.25
AEN	3168.56	2856.53	2855.86	3603.78	3184.31	3236.14
AFAP1	939.923	875.469	807.152	853.447	842.722	889.477
AFAP1L2	6.65264	3.00161	7.5878	8.12807	11.4021	8.19794
AFDN	4876.38	4627.48	4326.94	5522.01	5002.43	5564.35
AFDN-DT	11.4045	10.0054	14.2271	8.12807	3.10967	6.14846
AFF1	2296.11	1983.06	1320.28	1811.54	1641.91	1836.34
AFF1-AS1	42.767	45.0241	53.1146	31.4963	34.2064	44.0639
AFF3	5.70226	3.00161	1.89695	4.06403	3.10967	3.07423
AFF4	4330.87	3704.98	2541.91	3110	2614.2	2946.14
AFG1L	209.083	223.119	164.086	154.433	146.155	155.761
AFG3L1P	186.274	202.108	250.397	308.867	251.884	249.012
AFG3L2	1538.66	1525.82	1554.55	1772.94	1776.66	1589.38
AFMID	1273.5	1322.71	1396.16	1272.04	1212.77	1268.63
AFTPH	4410.7	4290.3	3603.26	3556.03	3675.63	3559.96
AGA	210.033	214.115	218.149	222.506	222.86	191.627
AGAP1	5958.86	5856.14	5291.54	8536.51	7781.44	7766.53
AGAP1-IT1	10.4541	11.0059	13.2787	21.3362	10.3656	21.5196
AGAP11	24.7098	36.0193	28.4543	31.4963	31.0967	29.7175
AGAP12P	5.70226	3.00161	2.84543	3.04803	3.10967	5.12371
AGAP2	355.441	315.169	359.472	261.114	282.98	217.245
AGAP2-AS1	674.767	672.36	832.761	663.454	689.311	615.87
AGAP3	3305.41	3450.85	4176.14	4252	4202.21	4282.4
AGAP4	85.5339	72.0386	98.6414	60.9605	70.4859	95.3011
AGAP5	1.90075	4.00214	3.7939	2.03202	1.03656	4.09897
AGAP6	11.4045	8.00429	14.2271	16.2561	3.10967	16.3959
AGAP7P	3.80151	4.00214	0.948475	1.01601	4.14623	4.09897
AGBL2	115.946	129.069	122.353	55.8805	59.0838	96.3258
AGBL3	20.9083	21.0113	28.4543	31.4963	27.9871	27.6681
AGBL5	3581.97	3614.94	3390.8	2930.17	2949.01	2859.03
AGBL5-AS1	8.55339	15.008	6.63933	0	4.14623	0
AGER	686.172	591.317	899.154	260.098	238.408	380.18
AGFG1	3103.93	3338.79	3000.98	4338.36	4255.07	3965.75
AGFG2	1096.73	1000.54	1178.95	1501.66	1648.13	1628.32
AGGF1	1306.77	1173.63	1033.84	943.872	1035.52	880.254
AGK	975.087	1096.59	915.278	956.064	905.952	845.413
AGL	3465.07	3032.62	2270.65	3370.1	3121.08	3251.51
AGMAT	30.4121	23.0123	22.7634	10.1601	23.8408	13.3217
AGO1	4309.01	3865.07	3092.98	2767.61	2706.45	2737.09
AGO2	5024.64	4863.6	4026.28	7082.6	5949.84	6657.75
AGO3	1461.68	1432.77	1268.11	1071.89	1082.17	1103.65
AGO4	731.79	653.35	564.343	422.66	459.195	465.233
AGPAT1	5300.25	5365.87	4550.78	2882.42	3150.1	3328.36
AGPAT2	3045.96	3027.62	3147.99	2602	2579.99	2413.27
AGPAT3	4706.27	4866.61	4856.19	5752.64	5792.29	5610.47
AGPAT4	323.128	313.168	279.8	65.0246	89.144	91.2021
AGPAT4-IT1	6.65264	8.00429	0	1.01601	0	2.04949
AGPAT5	953.228	1048.56	812.843	1235.47	1186.86	1174.36
AGPS	1942.57	1948.04	1659.83	2501.41	2529.2	2308.75
AGRN	14333.6	11915.4	12726.6	8702.11	7396.88	8965.47
AGTPBP1	826.828	730.391	640.221	569.981	697.603	601.524
AGTRAP	1813.32	1944.04	2096.13	1999.51	2128.05	2092.52
AHCTF1	3217.98	3069.64	2603.56	3749.07	3554.36	3410.34
AHCTF1P1	19.0075	16.0086	10.4332	21.3362	12.4387	18.4454
AHCY	15880.8	16156.7	17004.3	18427.4	18185.4	16981
AHCYL1	11892.1	11581.2	9969.42	10301.3	10086.7	10647.1
AHCYL2	775.507	761.408	617.457	364.747	449.866	464.208
AHDC1	5910.39	5786.1	6146.12	6354.12	5877.28	6300.12
AHI1	555.97	558.299	443.886	461.268	499.621	490.852
AHNAK	10744	8353.47	11183.5	21443.9	14642.4	18449.5
AHNAK2	306.972	234.125	323.43	502.924	394.929	456.011
AHR	5849.57	5277.83	4109.74	5491.53	5645.09	5492.62
AHRR	93.1369	94.0504	101.487	107.697	116.094	88.1279
AHSA1	5602.47	6065.25	6751.25	6313.48	6648.48	6591.15
AHSA2P	832.53	806.432	1021.51	592.333	550.412	804.423
AIDA	1060.62	1043.56	826.122	869.703	960.889	810.572
AIF1L	1853.23	2060.1	2263.06	2564.41	2766.57	2649.98
AIFM1	1440.77	1451.78	1484.36	1466.1	1479.17	1398.77
AIFM2	2545.11	2575.38	2842.58	3038.88	2842.24	2779.1
AIFM3	165.366	141.076	204.871	105.665	112.985	169.083
AIG1	673.817	727.39	693.335	449.076	470.597	478.555
AIM2	172.969	157.084	170.726	27.4322	32.1333	31.767
AIMP1	1247.84	1269.68	1226.38	1449.84	1443.93	1440.79
AIMP2	3753.04	4061.17	4315.56	4231.68	4116.17	3908.37
AIP	1113.84	1183.63	1314.59	971.304	931.866	898.699
AJM1	700.428	632.339	614.612	496.828	454.012	485.728
AJUBA	1919.76	1837.98	1874.19	1879.62	1826.41	1825.07
AK1	2420.61	2727.46	3156.53	2765.58	2896.14	2792.42
AK2	10081.6	10467.6	11183.5	12224.6	12115.3	11795.8
AK3	1416.06	1590.85	1478.67	1423.43	1554.84	1512.52
AK4	1916.91	1961.05	1592.49	1705.88	1835.74	1767.68
AK6	278.46	288.154	311.1	339.347	376.271	336.116
AK7	17.1068	21.0113	6.63933	2.03202	3.10967	1.02474
AK8	87.4347	100.054	123.302	55.8805	61.1569	48.1629
AK9	62.7249	71.038	55.96	41.6564	63.23	50.2124
AKAP1	2007.2	1994.07	2044.91	2359.17	2195.43	2224.72
AKAP10	933.27	889.476	804.307	856.495	890.403	888.452
AKAP11	1534.86	1230.66	874.494	1317.76	1256.31	1276.83
AKAP13	3108.68	2535.36	2779.03	3574.32	3096.2	3726.99
AKAP3	54.1715	44.0236	36.9905	9.14408	2.07312	4.09897
AKAP5	77.9309	69.037	42.6814	28.4482	34.2064	16.3959
AKAP6	132.102	137.073	83.4658	48.7684	58.0472	51.2371
AKAP7	36.1143	35.0188	30.3512	20.3202	30.0602	29.7175
AKAP8	1535.81	1538.82	1690.18	1802.4	1579.71	1709.27
AKAP8L	3694.11	3448.85	3994.03	2959.63	2649.44	2793.45
AKAP9	2251.44	1678.9	1564.04	1768.87	1514.41	1558.63
AKIP1	601.588	586.314	589.003	474.476	550.412	495.976
AKIRIN1	4935.31	5174.77	4242.53	3868.96	4051.9	3855.08
AKIRIN2	1212.68	1377.74	1338.3	1255.79	1317.47	1174.36
AKNA	1254.5	1254.67	1254.83	1312.68	1279.11	1250.19
AKNAD1	4.75188	5.00268	0.948475	14.2241	12.4387	11.2722
AKR1A1	1169.91	1160.62	1386.67	1334.02	1325.76	1294.25
AKR1B1	37.0647	34.0182	45.5268	28.4482	27.9871	30.7423
AKR1B10	9.50377	7.00375	9.48475	4.06403	5.18279	5.12371
AKR1B15	70.3279	69.037	50.2692	16.2561	30.0602	16.3959
AKR1C1	5.70226	6.00322	9.48475	2.03202	1.03656	6.14846
AKR1C2	97.8888	41.022	38.8875	90.4248	46.6451	45.0887
AKR1C3	252.8	238.128	306.357	205.234	251.884	285.903
AKR7A2	1912.16	1974.06	2108.46	2169.18	2009.89	1855.81
AKR7A3	5.70226	12.0064	17.0726	14.2241	8.29246	14.3464
AKR7L	16.1564	17.0091	19.918	17.2721	11.4021	19.4701
AKT1	2901.5	3014.61	3048.4	3009.42	2880.59	3076.28
AKT1S1	10199.4	11740.3	11716.5	9531.18	10795.8	11532.5
AKT2	7979.36	8079.33	8198.62	8215.45	8057.16	8405.97
AKT3	2067.07	1926.03	1656.04	2107.2	2096.96	2101.75
AKTIP	1424.61	1510.81	1362.01	1218.19	1193.08	1124.14
ALAD	768.855	910.488	1048.06	1583.96	1621.18	1731.82
ALAS1	2618.29	2843.52	2675.65	2773.7	2965.59	2781.15
ALCAM	1156.61	1020.55	931.403	741.686	825.1	778.805
ALDH16A1	2455.77	2456.32	2861.55	2680.23	2526.09	2528.04
ALDH18A1	3748.29	3638.95	3595.67	3844.58	3698.44	3657.31
ALDH1A3	1053.97	1091.58	1085.06	2058.43	2048.24	1918.32
ALDH1B1	2603.08	2771.48	2726.87	3621.06	3537.77	3321.19
ALDH1L1	5.70226	7.00375	1.89695	3.04803	1.03656	2.04949
ALDH1L2	48.4692	64.0343	34.1451	23.3682	24.8774	17.4206
ALDH2	8.55339	18.0096	11.3817	11.1761	4.14623	10.2474
ALDH3A2	1144.25	1254.67	1231.12	1674.38	1712.39	1778.95
ALDH3B1	310.773	288.154	344.296	350.523	355.539	303.324
ALDH3B2	438.124	431.231	472.341	485.652	562.851	553.361
ALDH4A1	1117.64	1112.6	1134.38	627.893	745.285	721.419
ALDH5A1	1042.56	1078.58	923.815	966.224	952.597	1000.15
ALDH6A1	428.62	414.222	227.634	83.3127	109.875	107.598
ALDH7A1	1533.91	1597.86	1680.7	1366.53	1448.07	1396.72
ALDH8A1	9.50377	13.007	2.84543	8.12807	3.10967	6.14846
ALDH9A1	1640.35	1644.88	1436.94	1318.78	1378.62	1296.3
ALDOA	14671.9	17371.3	14713.7	15518.5	16531	14934.6
ALDOC	192.926	190.102	206.768	76.2007	64.2666	96.3258
ALG1	1764.85	1840.99	1865.65	1860.31	1795.32	1858.88
ALG10	248.048	224.12	168.829	258.066	258.103	244.914
ALG10B	284.163	279.15	218.149	311.915	293.346	311.522
ALG11	149.209	154.083	75.878	117.857	104.692	109.647
ALG12	1064.42	1065.57	1107.82	971.304	1024.12	941.739
ALG13	797.366	826.443	735.068	658.374	690.348	698.875
ALG14	708.031	667.357	572.879	498.86	509.986	466.258
ALG1L	214.785	260.139	245.655	204.218	244.628	239.79
ALG1L2	5.70226	1.00054	4.74238	2.03202	2.07312	3.07423
ALG1L9P	5.70226	3.00161	4.74238	2.03202	2.07312	2.04949
ALG2	2030	2070.11	1631.38	1606.31	1568.31	1621.14
ALG3	7227.62	7994.28	7198.93	6453.69	7468.4	8048.33
ALG5	437.173	462.248	439.144	518.164	458.159	522.619
ALG6	273.709	284.152	266.522	304.803	325.479	357.635
ALG8	834.431	997.534	865.009	978.416	1194.11	1136.44
ALG9	472.337	463.248	437.247	455.172	458.159	450.887
ALK	6.65264	12.0064	4.74238	1.01601	1.03656	2.04949
ALKBH1	728.939	748.401	607.024	616.717	673.763	610.747
ALKBH2	119.747	129.069	162.189	215.394	213.531	188.553
ALKBH3	781.21	691.37	811.895	728.478	678.945	657.885
ALKBH4	352.59	372.199	423.02	310.899	371.088	341.239
ALKBH5	4024.85	3966.12	3574.8	3608.86	4013.55	3493.35
ALKBH6	975.087	1079.58	1182.75	752.862	752.541	813.646
ALKBH7	976.987	966.518	1040.48	755.91	753.578	789.052
ALKBH8	359.242	321.172	282.646	349.507	369.015	285.903
ALMS1	2210.58	1823.98	1608.61	2636.54	2177.81	2576.2
ALMS1-IT1	19.0075	12.0064	8.53628	9.14408	12.4387	16.3959
ALMS1P1	18.0572	15.008	13.2787	1.01601	5.18279	5.12371
ALOX12-AS1	57.973	56.03	41.7329	33.5283	37.3161	34.8413
ALOX12B	495.146	403.216	411.638	300.739	300.602	337.14
ALOX15	1003.6	951.51	729.377	401.323	421.879	419.12
ALOX15B	18.0572	23.0123	14.2271	0	0	1.02474
ALOX15P1	2.85113	10.0054	17.0726	3.04803	7.25591	6.14846
ALOX5	1.90075	4.00214	2.84543	3.04803	4.14623	2.04949
ALOXE3	921.865	784.42	893.464	841.255	699.677	696.825
ALPG	234.743	242.13	220.046	349.507	344.137	312.547
ALPI	3.80151	1.00054	1.89695	3.04803	3.10967	2.04949
ALPK1	415.315	468.251	430.608	307.851	315.114	332.017
ALPK3	207.182	235.126	260.831	427.74	454.012	574.881
ALPL	22.809	22.0118	14.2271	18.2882	25.9139	28.6928
ALPP	9388.77	9848.27	14469.9	19625.2	20018	20063.4
ALS2	1603.29	1401.75	1456.86	1448.83	1397.28	1393.65
ALS2CL	430.521	438.235	735.068	524.26	459.195	678.38
ALYREF	2793.16	3234.73	3476.16	4059.97	3701.55	3567.13
AMACR	31.3624	37.0198	30.3512	38.6083	23.8408	33.8165
AMBRA1	4362.23	4048.17	3749.32	3689.13	3340.83	3329.39
AMD1	1818.07	2080.11	1840.99	3043.96	3024.68	3037.34
AMDHD1	45.6181	29.0155	32.2482	16.2561	20.7312	14.3464
AMDHD2	850.587	758.406	939.939	743.718	636.447	788.027
AMER1	506.551	457.245	460.959	724.414	636.447	680.429
AMFR	3999.19	4109.2	3482.8	3501.17	3518.08	3185.93
AMH	634.852	524.281	919.072	620.781	480.963	711.171
AMIGO1	183.423	164.088	132.787	209.298	173.105	166.008
AMIGO2	14.2557	18.0096	12.3302	4.06403	3.10967	2.04949
AMIGO3	409.612	365.196	492.259	372.875	380.417	351.487
AMMECR1	892.404	978.524	717.996	1010.93	1038.63	1055.49
AMMECR1L	2093.68	2203.18	1730.02	1922.29	1680.26	1786.13
AMN	26.6105	36.0193	46.4753	33.5283	21.7677	44.0639
AMN1	117.847	106.057	122.353	71.1206	99.5096	105.549
AMOT	1570.02	1264.68	1176.11	2358.16	2006.78	2250.34
AMOTL1	2177.31	1976.06	1796.41	2639.59	2355.06	2321.04
AMOTL2	8668.39	8203.39	8739.25	14128.6	12222.1	12374.8
AMPD1	4.75188	7.00375	7.5878	2.03202	5.18279	3.07423
AMPD2	7793.09	7361.94	7426.56	5674.41	5344.49	5582.8
AMPD3	415.315	468.251	456.217	593.349	624.008	654.811
AMT	23.7594	18.0096	45.5268	21.3362	14.5118	46.1134
AMY2B	33.2632	33.0177	45.5268	20.3202	9.32902	19.4701
AMZ2	2126.94	2175.16	2202.36	2101.11	2170.55	2075.1
AMZ2P1	39.9158	42.0225	46.4753	68.0726	60.1204	60.4598
ANAPC1	2819.77	2830.52	2499.23	3648.49	3456.92	3576.35
ANAPC10	251.85	210.113	207.716	220.474	228.043	196.751
ANAPC11	719.435	803.43	898.206	976.384	1030.34	1024.74
ANAPC13	1859.89	2007.07	2013.61	1820.69	1799.46	1893.72
ANAPC15	627.249	656.352	840.349	669.55	700.713	647.637
ANAPC16	1684.07	1667.89	1622.84	1408.19	1472.95	1477.68
ANAPC2	2463.38	2173.16	2892.85	2341.9	2227.56	2402
ANAPC4	575.928	582.312	537.785	618.749	619.862	573.856
ANAPC5	3677.96	3702.98	3982.65	4234.72	4256.11	4176.85
ANAPC7	2557.46	2533.36	2756.27	2678.2	2827.73	2746.31
ANG	155.862	158.085	118.559	50.8004	57.0107	53.2866
ANGEL1	1364.74	1306.7	1133.43	1084.08	1089.42	1123.12
ANGEL2	319.327	342.183	312.997	395.227	377.307	392.476
ANGPT1	88.385	78.0418	71.1356	59.9445	63.23	50.2124
ANGPT2	1.90075	2.00107	0.948475	28.4482	17.6215	12.2969
ANK1	273.709	297.159	470.444	633.989	750.468	716.295
ANK2	17.1068	12.0064	12.3302	28.4482	17.6215	21.5196
ANK3	652.909	554.297	443.886	401.323	367.978	419.12
ANKAR	25.6602	35.0188	31.2997	40.6403	34.2064	40.9897
ANKDD1A	28.5113	33.0177	29.4027	15.2401	26.9505	25.6186
ANKDD1B	10.4541	19.0102	9.48475	9.14408	10.3656	7.1732
ANKEF1	1559.57	1427.76	1124.89	1112.53	1068.69	1097.5
ANKFN1	17.1068	14.0075	11.3817	20.3202	36.2795	33.8165
ANKFY1	3915.55	3426.84	3328.2	3843.56	3422.71	3878.65
ANKH	1616.59	1783.96	1616.2	1743.47	1711.36	1783.05
ANKHD1	142.557	153.082	158.395	162.561	155.484	185.478
ANKHD1-EIF4EBP3	336.433	330.177	476.134	288.546	247.737	299.225
ANKIB1	2600.23	2564.37	1914.02	2766.59	2433.84	2557.76
ANKK1	11.4045	18.0096	18.9695	3.04803	9.32902	8.19794
ANKLE1	93.1369	77.0413	124.25	78.2327	60.1204	74.8062
ANKLE2	2848.28	2853.53	3191.62	4018.31	3788.62	4014.94
ANKMY1	268.006	261.14	365.163	408.436	369.015	418.095
ANKMY2	1724.93	1757.94	1532.74	1228.35	1334.05	1272.73
ANKRA2	528.409	533.286	396.463	242.826	276.761	242.864
ANKRD1	3092.53	2908.56	2920.35	3343.68	2696.09	2626.42
ANKRD10	1199.38	1115.6	1197.92	1472.2	1475.02	1556.58
ANKRD11	2965.18	2774.49	2878.62	3899.44	3422.71	3455.43
ANKRD12	1031.16	928.497	694.284	697.998	657.178	556.435
ANKRD13A	2248.59	2218.19	1832.45	2277.89	2283.54	2235.99
ANKRD13B	1647.95	1821.98	2248.83	2461.79	2422.44	2739.14
ANKRD13C	987.441	866.464	751.192	1021.09	1041.74	948.912
ANKRD13D	1233.59	1400.75	1573.52	1439.68	1354.78	1380.33
ANKRD16	274.659	244.131	268.418	265.178	227.006	239.79
ANKRD17	6645.03	6025.23	5154.96	6124.5	6170.63	6774.57
ANKRD18A	10.4541	27.0145	12.3302	30.4803	15.5484	30.7423
ANKRD18CP	4.75188	0	1.89695	2.03202	4.14623	2.04949
ANKRD19P	103.591	100.054	146.065	149.353	127.497	148.588
ANKRD2	33.2632	18.0096	34.1451	21.3362	31.0967	24.5938
ANKRD20A12P	4.75188	6.00322	3.7939	1.01601	3.10967	0
ANKRD22	364.945	461.247	510.28	528.325	597.057	568.732
ANKRD23	104.541	120.064	167.88	100.585	90.1805	138.34
ANKRD24	153.011	101.054	127.096	80.2647	76.7053	74.8062
ANKRD26	415.315	403.216	338.606	431.804	399.075	356.61
ANKRD26P1	7.60301	1.00054	3.7939	2.03202	0	4.09897
ANKRD27	4189.26	3947.11	3791.05	4969.3	4878.04	4727.14
ANKRD28	1521.55	1364.73	1284.24	1749.57	1575.57	1550.44
ANKRD29	1.90075	4.00214	2.84543	5.08004	4.14623	1.02474
ANKRD30BL	7.60301	5.00268	8.53628	2.03202	1.03656	5.12371
ANKRD31	6.65264	11.0059	6.63933	9.14408	3.10967	5.12371
ANKRD33B	866.744	814.436	655.396	1250.71	1083.2	1174.36
ANKRD34A	227.14	170.091	139.426	20.3202	12.4387	19.4701
ANKRD34C	4.75188	5.00268	0.948475	18.2882	5.18279	5.12371
ANKRD35	9.50377	13.007	8.53628	4.06403	0	3.07423
ANKRD36	112.144	71.038	75.878	115.825	87.0709	120.92
ANKRD36B	91.2362	83.0445	66.3933	108.713	123.35	116.821
ANKRD36C	54.1715	51.0273	36.0421	56.8965	46.6451	55.3361
ANKRD37	38.9654	47.0252	40.7844	32.5123	32.1333	33.8165
ANKRD39	329.781	306.164	355.678	314.963	318.223	330.992
ANKRD40	2420.61	2716.45	2174.85	2517.67	2571.7	2615.14
ANKRD42	325.029	335.18	242.81	210.314	211.458	213.146
ANKRD44	224.289	150.08	143.22	173.737	204.202	188.553
ANKRD45	6.65264	3.00161	0.948475	0	2.07312	2.04949
ANKRD46	330.731	356.191	304.461	432.82	458.159	430.392
ANKRD49	437.173	411.22	401.205	402.339	463.341	392.476
ANKRD50	436.223	360.193	271.264	324.107	293.346	317.67
ANKRD52	7100.26	7237.88	6786.34	7664.77	7672.6	8467.45
ANKRD53	4.75188	6.00322	6.63933	2.03202	4.14623	0
ANKRD54	1307.72	1357.73	1458.75	1419.36	1340.27	1313.72
ANKRD6	339.285	405.217	396.463	445.012	442.61	434.491
ANKRD61	10.4541	12.0064	7.5878	9.14408	9.32902	10.2474
ANKRD65	278.46	314.168	358.524	413.516	472.67	436.54
ANKRD9	583.531	628.337	690.49	948.952	906.988	972.481
ANKS1A	2641.1	2393.28	2325.66	2529.86	2136.35	2255.46
ANKS3	350.689	324.174	399.308	348.491	319.26	397.6
ANKS6	1541.51	1789.96	1877.98	2144.79	2222.38	2179.63
ANKZF1	1940.67	1936.04	2326.61	1706.89	1800.5	2034.11
ANLN	8674.09	8986.81	8053.5	11155.8	11777.4	11580.6
ANO1	2384.5	2421.3	2482.16	3630.2	3220.59	3203.35
ANO10	759.351	781.418	731.274	466.348	540.047	483.679
ANO2	3.80151	3.00161	3.7939	1.01601	3.10967	8.19794
ANO6	4286.2	4134.21	3415.46	4984.54	4778.53	4811.17
ANO7	307.922	323.173	299.718	356.619	369.015	344.314
ANO8	1512.05	1476.79	1638.02	1495.56	1578.68	1839.41
ANO9	1534.86	1500.8	2676.6	1998.49	1779.77	2860.06
ANP32A	9349.81	10214.5	10301.4	12917.5	13109.3	12086.8
ANP32AP1	2.85113	5.00268	3.7939	7.11206	5.18279	6.14846
ANP32B	6371.33	6533.5	7555.55	10667.1	10641.3	9335.41
ANP32C	10.4541	3.00161	1.89695	4.06403	2.07312	8.19794
ANP32E	2722.83	2585.38	2328.51	2876.32	3050.59	2988.15
ANPEP	9.50377	21.0113	29.4027	14.2241	11.4021	14.3464
ANTKMT	388.704	387.207	501.743	528.325	537.974	466.258
ANXA1	10555.8	11057.9	11395	14731.1	14948.2	13832
ANXA11	6692.55	6876.68	7423.71	7908.61	8306.97	7569.77
ANXA2	87185.7	90796.6	104123	119628	111791	102810
ANXA2P1	3.80151	4.00214	2.84543	1.01601	3.10967	1.02474
ANXA2P2	414.364	478.256	482.774	688.854	526.571	555.411
ANXA2P3	1.90075	2.00107	1.89695	6.09605	5.18279	3.07423
ANXA2R	49.4196	57.0305	71.1356	38.6083	37.3161	32.7918
ANXA3	2264.75	2644.42	2724.02	3017.55	3164.61	3050.66
ANXA4	2719.03	2858.53	2851.12	2983	2997.73	3198.22
ANXA5	7037.54	7204.86	7179.96	6699.56	6853.72	6869.88
ANXA6	482.791	527.282	475.186	428.756	521.389	442.689
ANXA7	2900.55	2933.57	2761.01	3281.71	3264.12	3060.91
ANXA8	164.415	158.085	217.201	251.97	262.249	230.567
ANXA8L1	249.949	243.13	313.945	375.923	319.26	315.621
ANXA9	367.796	357.191	459.062	781.311	726.627	736.79
AOC1	4.75188	6.00322	1.89695	0	1.03656	2.04949
AOC2	492.295	528.283	521.661	438.916	431.208	610.747
AOC3	200.529	214.115	265.573	234.698	223.897	323.819
AOC4P	25.6602	21.0113	35.0936	15.2401	20.7312	19.4701
AOPEP	506.551	575.308	701.872	747.782	721.444	711.171
AOX1	7.60301	12.0064	17.0726	6.09605	9.32902	6.14846
AP1AR	683.321	630.338	478.98	646.182	662.36	632.266
AP1B1	10272.6	10193.5	11079.1	11906.6	10635.1	10391.9
AP1G1	6818	6038.23	5149.27	5990.39	5639.91	5558.2
AP1G2	5688.96	5289.83	6667.78	4459.26	4302.75	5400.39
AP1M1	2340.78	2273.22	2461.29	2330.72	2356.1	2229.84
AP1M2	5421.9	5453.92	5592.21	5760.77	5674.12	5741.63
AP1S1	4098.97	4387.35	4466.37	3981.74	4340.07	4504.77
AP1S2	186.274	167.089	141.323	124.969	143.045	156.786
AP1S3	684.271	673.361	644.963	969.272	948.45	961.209
AP2A1	9928.59	9755.22	9706.69	8553.78	8438.62	8268.65
AP2A2	4959.07	5203.79	5998.16	8207.32	8036.43	7788.05
AP2B1	14131.2	14275.6	12571.1	10902.8	10864.2	10989.3
AP2M1	28695.7	29364.7	33595	28799.8	29870.5	28495
AP2S1	4125.59	4226.26	4859.99	4536.48	4609.57	4260.88
AP3B1	2535.61	2264.21	2129.33	2140.73	2200.61	2061.78
AP3B2	4.75188	4.00214	4.74238	1.01601	0	0
AP3D1	8887.92	8776.7	9125.28	9564.71	9189.09	9013.64
AP3M1	4070.46	3954.12	3335.79	3727.74	3776.18	3872.5
AP3M2	1352.39	1360.73	1336.4	1338.08	1356.85	1374.18
AP3S1	1191.77	1203.64	1155.24	1331.99	1319.54	1309.62
AP3S2	150.16	182.098	144.168	212.346	177.251	172.157
AP4B1	992.193	988.529	922.866	821.951	801.259	832.091
AP4E1	976.037	900.482	717.996	947.936	876.928	932.516
AP4M1	278.46	274.147	378.442	347.475	352.43	342.264
AP4S1	251.85	244.131	220.995	265.178	247.737	223.394
AP5B1	809.721	806.432	996.847	1923.3	1892.75	1879.38
AP5M1	1328.63	1284.69	1013.92	1211.08	1320.57	1193.83
AP5S1	816.374	810.434	849.834	1001.78	1053.14	998.099
AP5Z1	3922.2	3452.85	4036.71	2786.91	2513.65	2995.32
APAF1	296.518	272.146	180.21	216.41	188.654	191.627
APBA1	529.36	461.247	419.226	487.684	420.842	464.208
APBA2	19.9579	18.0096	33.1966	47.7524	57.0107	53.2866
APBA3	1124.3	1008.54	1150.5	1024.14	954.67	875.13
APBB1	30.4121	32.0171	28.4543	7.11206	10.3656	5.12371
APBB1IP	6.65264	24.0129	6.63933	1.01601	2.07312	0
APBB2	1759.15	1942.04	1793.57	2580.66	2500.18	2694.05
APBB3	250.899	206.11	280.749	202.186	185.544	247.988
APC	1477.84	1167.63	908.639	1059.7	960.889	1011.42
APC2	148.259	133.071	129.941	151.385	151.337	113.746
APCDD1	387.754	348.186	369.905	807.727	712.115	727.567
APCDD1L	142.557	142.076	143.22	128.017	128.533	140.39
APCDD1L-DT	59.8737	68.0364	64.4963	94.4888	99.5096	83.0042
APEH	2099.38	2117.13	2282.03	2385.59	2334.33	2255.46
APEX1	8799.54	10046.4	10959.6	10498.4	11315.1	11442.3
APEX2	2199.17	2484.33	2409.13	2741.19	2799.74	2954.33
APH1A	4228.23	4502.41	4114.48	3817.14	3765.81	3803.85
APH1B	180.572	178.095	167.88	54.8645	71.5225	72.7567
API5	4411.65	4867.61	4497.67	6256.58	6614.28	6290.9
APIP	895.255	857.459	791.977	758.959	888.33	783.928
APLF	260.403	244.131	202.025	159.513	188.654	140.39
APLN	56.0722	59.0316	52.1661	68.0726	59.0838	59.4351
APLP1	1139.5	1193.64	1141.96	358.651	345.174	421.169
APLP2	15145.2	15224.2	14983.1	12344.5	13143.6	12321.5
APMAP	5637.63	5921.17	5870.11	6234.23	6029.66	6068.53
APOA1	6.65264	5.00268	11.3817	8.12807	6.21935	8.19794
APOBEC3B	1290.61	1393.75	1399.95	2015.76	1980.86	1980.83
APOBEC3C	8115.27	9033.84	9081.65	8870.77	9582.98	9835.48
APOBEC3D	387.754	389.208	463.804	480.572	479.926	504.173
APOBEC3F	855.339	980.525	901.051	903.232	1042.78	1010.4
APOBEC3G	903.808	890.477	956.063	794.519	828.21	752.161
APOBEC3H	23.7594	24.0129	22.7634	8.12807	13.4753	12.2969
APOBR	95.0377	65.0348	74.9295	67.0566	40.4258	60.4598
APOC1	28.5113	21.0113	18.9695	10.1601	13.4753	19.4701
APOD	0.950377	6.00322	0	1.01601	3.10967	3.07423
APOE	310.773	342.183	424.917	304.803	252.92	277.705
APOL1	186.274	182.098	202.025	236.73	250.847	253.111
APOL2	1872.24	1761.94	1857.11	1434.6	1366.18	1340.36
APOL3	22.809	16.0086	25.6088	28.4482	23.8408	32.7918
APOL4	5.70226	3.00161	7.5878	1.01601	2.07312	2.04949
APOL6	359.242	341.183	313.945	533.405	559.741	596.4
APOLD1	47.5188	46.0246	39.836	54.8645	64.2666	66.6083
APOM	34.2136	19.0102	34.1451	14.2241	20.7312	13.3217
APOO	498.948	573.307	579.518	501.908	563.887	555.411
APOOL	810.671	866.464	612.715	797.567	752.541	839.264
APP	33774.5	33422.9	32434.1	30905	29898.5	28955.1
APPBP2	1844.68	1849.99	1492.9	1507.76	1573.49	1597.57
APPL1	1076.78	1009.54	825.173	1574.81	1452.22	1442.84
APPL2	1005.5	997.534	846.04	725.43	741.139	692.726
APRT	1154.71	1301.7	1417.02	1451.88	1356.85	1402.87
APTR	57.973	46.0246	46.4753	33.5283	27.9871	26.6433
APTX	1200.33	1283.69	1268.11	1200.92	1296.73	1237.89
AQP1	8.55339	17.0091	18.021	18.2882	10.3656	29.7175
AQP11	24.7098	25.0134	28.4543	28.4482	24.8774	25.6186
AQP3	597.787	631.338	831.813	2470.93	2542.68	2403.02
AQP5	1.90075	2.00107	0.948475	2.03202	3.10967	5.12371
AQP7	1.90075	5.00268	0	4.06403	4.14623	12.2969
AQP8	3.80151	5.00268	5.69085	1.01601	0	1.02474
AQR	3986.83	3665.96	3477.11	4019.33	3737.83	3820.24
AR	24.7098	9.00482	11.3817	0	0	0
ARAF	4799.4	5045.7	5120.82	4463.33	4329.7	4305.97
ARAP1	1632.75	1571.84	2142.61	2378.48	2153.97	2708.4
ARAP2	822.076	695.372	560.549	1018.04	893.513	950.961
ARAP3	1696.42	1694.91	1801.15	1374.66	1395.21	1530.97
ARC	194.827	243.13	211.51	282.45	280.907	269.507
ARCN1	10962.6	11219	9795.85	8931.73	10201.8	9916.44
AREG	55.1219	81.0434	46.4753	25.4002	24.8774	15.3711
AREL1	2388.3	2410.29	2085.7	2487.19	2309.45	2241.11
ARF1	16585	17283.3	17695.7	17108.6	16747.7	15950.1
ARF3	7921.39	8372.48	7677.91	8698.05	9125.86	9285.19
ARF4	6605.12	7146.83	5661.45	5027.21	5799.54	6211.99
ARF4-AS1	1.90075	8.00429	2.84543	4.06403	0	6.14846
ARF5	4135.09	4378.34	4544.14	3163.85	3398.87	3292.5
ARF6	6800.9	7032.77	7262.47	10478.1	10913.9	9375.37
ARFGAP1	1903.6	1780.95	2216.59	2171.21	1887.57	2048.46
ARFGAP2	4827.91	4927.64	5130.3	4896.15	4812.74	4839.86
ARFGAP3	1013.1	1105.59	982.62	857.511	899.732	904.848
ARFGEF1	1757.25	1600.86	1404.69	1742.45	1631.54	1663.16
ARFGEF2	4803.2	4072.18	2917.51	3843.56	3322.17	3365.26
ARFGEF3	843.935	881.472	718.944	1084.08	893.513	999.124
ARFIP1	997.896	961.515	678.16	833.127	864.489	799.299
ARFIP2	5390.54	5492.94	6112.92	5672.38	5655.46	5528.49
ARFRP1	197.678	164.088	218.149	288.546	259.139	280.78
ARG2	114.996	161.086	140.374	67.0566	76.7053	61.4846
ARGLU1	1280.16	1225.66	1225.43	1263.91	1288.44	1192.8
ARHGAP1	5552.1	5634.02	5522.02	6179.36	5946.73	5659.65
ARHGAP10	934.22	1073.57	1004.44	1195.84	1079.06	1083.15
ARHGAP11A	2169.71	2123.14	1914.02	2751.35	2781.08	2703.27
ARHGAP11B	268.006	263.141	265.573	344.427	323.406	382.229
ARHGAP12	2087.98	2090.12	1866.6	2980.97	3231.99	2994.3
ARHGAP17	5105.42	4987.67	4518.54	4280.44	4278.91	4683.07
ARHGAP18	249.949	252.135	184.953	199.138	269.505	226.468
ARHGAP19	475.188	452.242	444.835	525.277	497.548	569.757
ARHGAP21	4603.63	4794.57	4904.56	7961.44	7151.21	7894.62
ARHGAP23	5633.83	5744.08	6396.52	9002.85	8734.04	9165.3
ARHGAP24	74.1294	59.0316	71.1356	28.4482	30.0602	40.9897
ARHGAP25	134.003	109.058	92.0021	12.1921	14.5118	13.3217
ARHGAP26	800.217	793.425	651.602	457.204	485.109	544.138
ARHGAP27	6414.09	5966.2	6872.65	6463.85	6065.94	6487.65
ARHGAP27P1	372.548	299.16	453.371	297.691	275.724	313.571
ARHGAP27P1-BPTFP1-KPNA2P3	369.697	342.183	380.339	261.114	269.505	322.794
ARHGAP27P2	76.0301	66.0354	71.1356	20.3202	19.6946	17.4206
ARHGAP28	104.541	118.063	64.4963	80.2647	71.5225	60.4598
ARHGAP29	6429.3	6293.37	6217.25	16787.5	16581.8	15346.5
ARHGAP30	70.3279	78.0418	106.229	80.2647	64.2666	90.1774
ARHGAP31	1083.43	874.468	696.181	92.4568	77.7418	77.8805
ARHGAP31-AS1	9.50377	16.0086	8.53628	7.11206	8.29246	9.22269
ARHGAP32	3337.72	2959.59	2291.52	2569.49	2366.46	2483.98
ARHGAP33	639.604	655.351	790.08	400.307	334.808	544.138
ARHGAP35	9406.83	8781.7	8027.89	9714.06	9228.47	9701.24
ARHGAP36	6.65264	9.00482	2.84543	0	1.03656	0
ARHGAP39	1405.61	1330.71	1481.52	1733.31	1539.29	1724.64
ARHGAP4	76.9805	49.0263	69.2387	15.2401	24.8774	28.6928
ARHGAP40	381.101	380.204	435.35	653.294	564.924	617.92
ARHGAP42	354.491	397.213	311.1	276.354	319.26	326.893
ARHGAP44	368.746	387.207	297.821	191.01	192.8	191.627
ARHGAP45	430.521	362.194	425.865	378.971	358.649	324.843
ARHGAP5	3307.31	3194.71	2167.27	2950.49	2981.14	2971.75
ARHGAP5-AS1	153.961	177.095	126.147	41.6564	68.4128	61.4846
ARHGAP8	88.385	114.061	107.178	132.081	128.533	160.885
ARHGAP9	7.60301	4.00214	4.74238	2.03202	0	3.07423
ARHGDIA	16462.4	18187.7	20819	20873.9	20709.4	20605.5
ARHGDIB	631.05	757.406	833.71	727.462	819.917	808.522
ARHGDIG	11.4045	18.0096	9.48475	8.12807	10.3656	7.1732
ARHGEF1	3203.72	3028.62	3609.9	4000.03	3660.09	3824.34
ARHGEF10	6.65264	12.0064	4.74238	4.06403	9.32902	10.2474
ARHGEF10L	888.602	871.467	1104.03	1597.17	1467.77	1550.44
ARHGEF11	1592.83	1497.8	1532.74	2361.2	2135.31	2131.46
ARHGEF12	5937	5340.86	4031.02	4682.78	4251.96	4663.6
ARHGEF16	8708.3	8116.35	10425.6	12658.5	11719.3	11946.5
ARHGEF17	1704.98	1612.86	2158.73	2771.67	2329.15	2710.44
ARHGEF18	6991.92	6340.4	6539.74	7099.87	6756.28	6489.7
ARHGEF19	589.234	604.324	694.284	616.717	604.313	685.553
ARHGEF2	3239.83	2967.59	2891.9	2098.06	2127.02	2143.76
ARHGEF25	254.701	222.119	230.479	30.4803	34.2064	33.8165
ARHGEF26	410.563	382.205	335.76	384.051	327.552	319.72
ARHGEF26-AS1	65.576	48.0257	55.96	33.5283	43.5354	44.0639
ARHGEF28	1299.17	1340.72	1530.84	2968.78	2824.62	2745.29
ARHGEF3	1489.24	1409.76	1463.5	2188.48	2160.19	2038.21
ARHGEF33	12.3549	19.0102	14.2271	8.12807	8.29246	9.22269
ARHGEF34P	300.319	241.129	214.355	379.987	324.443	311.522
ARHGEF35	253.751	240.129	240.913	291.595	282.98	322.794
ARHGEF35-AS1	3.80151	2.00107	6.63933	2.03202	2.07312	3.07423
ARHGEF37	503.7	435.233	358.524	239.778	248.774	211.097
ARHGEF38	3.80151	4.00214	3.7939	1.01601	1.03656	4.09897
ARHGEF39	2379.74	2568.38	2935.53	3352.83	3424.79	3680.88
ARHGEF4	2207.73	1894.01	2485.95	2984.02	2570.66	2889.77
ARHGEF40	730.84	634.34	573.827	363.731	286.09	283.854
ARHGEF5	1431.27	1359.73	1270.96	1864.38	1713.43	1623.19
ARHGEF6	19.9579	20.0107	13.2787	27.4322	30.0602	28.6928
ARHGEF7	1510.15	1446.77	1385.72	1818.66	1711.36	1843.51
ARHGEF9	1028.31	1084.58	954.166	1281.19	1290.51	1289.13
ARID1A	8251.17	7524.03	7029.15	10067.6	8987.99	10392.9
ARID1B	2203.92	2181.17	1838.14	2751.35	2672.25	2697.12
ARID2	1387.55	1290.69	982.62	1402.09	1281.19	1267.61
ARID3A	2091.78	2069.11	2197.62	3541.81	3350.16	3199.25
ARID3B	1992.94	1787.96	1670.26	1203.97	1141.25	1290.15
ARID3C	19.0075	15.008	14.2271	5.08004	5.18279	6.14846
ARID4A	740.343	730.391	703.769	641.101	645.776	606.648
ARID4B	1194.62	1062.57	819.482	999.753	1051.07	953.011
ARID5A	1448.37	1348.72	1335.45	665.486	692.421	601.524
ARID5B	1249.75	1058.57	967.445	1873.52	1806.72	1908.07
ARIH1	5116.83	5159.76	4397.13	4537.49	4860.42	4783.5
ARIH2	2373.09	2372.27	2468.88	2898.67	2973.88	2778.08
ARIH2OS	21.8587	14.0075	18.9695	3.04803	6.21935	10.2474
ARL1	2476.68	2417.29	2083.8	1775.98	1860.62	1685.7
ARL10	4.75188	2.00107	0.948475	4.06403	5.18279	1.02474
ARL13B	775.507	678.363	497.949	660.406	617.788	608.697
ARL14	8.55339	9.00482	7.5878	4.06403	1.03656	2.04949
ARL14EP	670.966	744.399	587.106	570.997	586.692	542.089
ARL14EPL	2.85113	3.00161	0	5.08004	3.10967	3.07423
ARL15	344.036	317.17	296.873	207.266	279.871	236.716
ARL16	676.668	704.377	779.647	692.918	719.371	735.765
ARL17A	276.56	244.131	287.388	279.402	291.273	406.823
ARL17B	40.8662	39.0209	36.9905	31.4963	31.0967	28.6928
ARL2	1408.46	1681.9	2029.74	1590.05	1668.86	1659.06
ARL2-SNX15	11.4045	14.0075	11.3817	11.1761	5.18279	11.2722
ARL2BP	2782.7	3103.66	2472.67	2167.15	2374.75	2536.24
ARL3	621.546	646.346	714.202	541.533	640.593	568.732
ARL4A	458.082	516.276	490.362	584.205	620.898	623.044
ARL4C	2140.25	2336.25	2339.89	3123.21	3064.07	3025.04
ARL4D	8.55339	4.00214	2.84543	0	0	0
ARL5A	1841.83	1690.91	1264.32	1487.44	1444.96	1501.25
ARL5B	1682.17	1504.81	977.878	1216.16	1282.22	1343.44
ARL6	438.124	408.219	290.233	329.187	324.443	302.299
ARL6IP1	7675.24	8005.29	7541.33	8154.49	9174.57	8273.77
ARL6IP4	1165.16	1189.64	1490.05	1291.35	1228.32	1219.44
ARL6IP5	2384.5	2247.2	1991.8	1575.83	1690.63	1579.13
ARL6IP6	835.381	890.477	756.883	1047.5	1153.69	1214.32
ARL8A	1308.67	1339.72	1373.39	1231.4	1280.15	1303.47
ARL8B	4198.76	4200.25	3585.24	4527.33	4776.46	4542.68
ARL9	0	10.0054	4.74238	3.04803	3.10967	0
ARLNC1	5.70226	7.00375	5.69085	2.03202	6.21935	3.07423
ARMC1	1296.31	1247.67	1121.1	1239.53	1506.12	1332.17
ARMC10	804.969	816.437	802.41	972.32	1036.56	886.403
ARMC12	16.1564	11.0059	11.3817	5.08004	4.14623	5.12371
ARMC2	35.1639	40.0214	28.4543	47.7524	37.3161	39.965
ARMC5	1827.57	1519.81	1619.05	1080.02	1000.28	1088.28
ARMC6	1874.14	1901.02	2190.03	2708.68	2430.73	2320.02
ARMC7	1549.11	1624.87	1953.86	1614.44	1673	1630.37
ARMC8	1637.5	1560.84	1465.39	1741.44	1798.43	1650.86
ARMC9	1023.56	925.496	1028.15	1149.11	1112.23	1175.38
ARMCX3	1282.06	1140.61	1077.47	891.04	926.683	946.862
ARMCX5	438.124	404.216	391.72	414.532	440.537	366.858
ARMCX5-GPRASP2	112.144	87.0466	58.8055	86.3607	74.6322	65.5835
ARMCX6	654.81	576.309	617.457	368.811	400.111	385.303
ARMH1	65.576	80.0429	71.1356	9.14408	6.21935	7.1732
ARMH3	1269.7	1274.68	1238.71	1120.66	1206.55	1278.88
ARMH4	24.7098	31.0166	25.6088	2.03202	5.18279	4.09897
ARMT1	304.121	337.181	264.625	361.699	373.161	385.303
ARNT	1386.6	1298.7	1270.01	1554.49	1532.03	1530.97
ARNT2	2.85113	6.00322	7.5878	15.2401	25.9139	24.5938
ARNTL	919.965	948.508	1072.73	1161.3	1207.59	1167.18
ARNTL2	1575.72	1557.83	1511.87	1782.08	1877.21	1669.31
ARPC1A	3316.81	3505.88	3245.68	3325.4	3644.54	3238.19
ARPC1B	2836.87	2780.49	3008.56	2432.32	2643.22	2434.79
ARPC2	15001.7	17087.2	17391.2	17236.6	18308.7	17173.7
ARPC3	5031.29	5343.86	5255.5	4481.61	4799.26	4507.84
ARPC4	2585.98	2542.36	2661.42	2576.6	2440.06	2447.09
ARPC5	2385.45	2625.41	2446.12	2579.65	2821.51	2713.52
ARPC5L	1623.24	1668.89	1900.74	1782.08	1781.84	1685.7
ARPIN	371.597	367.197	343.348	360.683	382.49	353.536
ARPP19	5147.24	5144.76	4776.52	6288.08	7091.09	7096.34
ARRB1	3381.44	3778.02	3925.74	5257.85	5508.27	5569.48
ARRB2	1527.26	1709.92	1769.85	1925.34	2014.03	2141.71
ARRDC1	1800.96	2033.09	2574.16	2864.13	2873.34	2997.37
ARRDC1-AS1	384.903	319.171	394.566	282.45	288.163	320.744
ARRDC2	795.465	840.45	989.26	962.16	960.889	953.011
ARRDC3	207.182	145.078	108.126	106.681	154.447	106.573
ARRDC3-AS1	26.6105	21.0113	18.021	10.1601	11.4021	3.07423
ARRDC4	26.6105	18.0096	20.8665	10.1601	8.29246	4.09897
ARSA	620.596	534.286	648.757	244.858	281.944	330.992
ARSB	367.796	434.233	307.306	339.347	320.296	295.126
ARSD	1258.3	1194.64	991.156	658.374	651.995	638.415
ARSG	52.2707	50.0268	61.6509	34.5443	37.3161	37.9155
ARSH	4.75188	6.00322	7.5878	4.06403	7.25591	6.14846
ARSK	165.366	211.113	163.138	148.337	179.325	159.86
ART5	108.343	135.072	94.8475	3.04803	2.07312	2.04949
ARTN	13.3053	14.0075	18.9695	2.03202	5.18279	18.4454
ARV1	381.101	368.197	332.915	304.803	353.466	338.165
ARVCF	430.521	368.197	418.278	365.763	364.868	359.685
ARX	9.50377	11.0059	5.69085	4.06403	6.21935	4.09897
AS3MT	0.950377	6.00322	3.7939	0	2.07312	3.07423
ASAH1	2858.73	3049.63	2376.88	2701.57	2956.26	2729.91
ASAH2	59.8737	83.0445	36.9905	51.8164	35.243	43.0392
ASAH2B	60.8241	38.0204	28.4543	49.7844	31.0967	40.9897
ASAP1	7034.69	6717.6	5051.58	6705.66	6169.59	6341.11
ASAP2	4015.34	4061.17	3542.55	5339.13	5137.18	5042.76
ASAP3	949.426	886.475	778.698	403.355	411.513	426.293
ASB1	914.262	915.49	1062.29	1139.96	1038.63	1188.7
ASB13	649.107	690.37	790.08	1029.22	1023.08	984.778
ASB16-AS1	604.44	627.336	599.436	311.915	377.307	435.516
ASB3	136.854	139.074	115.714	91.4408	129.57	110.672
ASB6	2218.18	2258.21	2347.48	2055.39	2035.8	2009.52
ASB7	1340.98	1141.61	988.311	958.096	1004.42	920.219
ASB8	1027.36	1027.55	871.649	952	970.218	1007.32
ASB9	28.5113	33.0177	37.939	25.4002	44.572	30.7423
ASCC1	1264.95	1195.64	1141.96	968.256	977.474	991.951
ASCC2	3619.03	3975.13	4328.84	4221.52	4260.25	3889.92
ASCC3	1489.24	1434.77	1063.24	1555.51	1524.78	1461.28
ASCL2	248.048	337.181	414.484	475.492	481.999	458.06
ASF1A	384.903	464.249	409.741	420.628	466.451	443.714
ASF1B	1520.6	1757.94	1859.96	1882.66	1924.89	1951.11
ASGR1	212.884	236.126	214.355	41.6564	37.3161	51.2371
ASGR2	9.50377	18.0096	18.9695	8.12807	7.25591	15.3711
ASH1L	3427.06	2907.56	2633.92	3883.19	3032.97	3753.63
ASH1L-AS1	27.5609	15.008	22.7634	34.5443	14.5118	25.6186
ASH2L	1736.34	1602.86	1467.29	1446.8	1504.05	1454.11
ASIC1	1692.62	1811.97	1888.41	1630.69	1655.38	2068.96
ASIC3	639.604	515.276	771.11	393.195	336.881	575.905
ASIC4	30.4121	19.0102	40.7844	49.7844	37.3161	43.0392
ASL	338.334	301.161	363.266	353.571	357.612	326.893
ASNS	200.529	200.107	203.922	354.587	339.991	409.897
ASNSD1	1116.69	1040.56	1024.35	1068.84	1056.25	968.382
ASPG	1.90075	3.00161	7.5878	5.08004	1.03656	4.09897
ASPH	6534.79	6412.43	5587.47	7626.16	7565.84	7286.95
ASPHD1	151.11	137.073	136.58	69.0886	65.3031	54.3114
ASPHD2	140.656	161.086	139.426	82.2967	86.0343	84.0289
ASPM	2208.68	1877.01	1651.3	3260.37	2569.63	3212.57
ASPRV1	9.50377	27.0145	14.2271	45.7204	50.7913	28.6928
ASPSCR1	917.114	898.481	1142.91	1126.75	1090.46	1127.22
ASRGL1	252.8	271.145	253.243	277.37	293.346	286.928
ASS1	4554.21	5125.75	5579.88	9227.39	9950.96	8496.14
ASTE1	287.964	260.139	269.367	299.723	365.905	317.67
ASTL	0.950377	2.00107	1.89695	2.03202	6.21935	1.02474
ASTN2	46.5685	40.0214	27.5058	26.4162	9.32902	8.19794
ASXL1	4803.2	4642.49	5065.81	6295.19	5795.4	6235.56
ASXL2	4453.47	3793.03	3040.81	6041.19	5154.8	5939.41
ATAD1	1628	1571.84	1269.06	1583.96	1573.49	1499.2
ATAD2	5019.89	4960.66	4104.05	6945.44	6558.3	6488.67
ATAD2B	1065.37	910.488	754.986	1045.47	942.231	997.075
ATAD3A	1493.99	1458.78	1767.96	1951.75	1790.14	1796.37
ATAD3B	845.835	837.449	1046.17	1005.85	906.988	1044.21
ATAD3C	178.671	164.088	291.182	216.41	217.677	284.878
ATAD5	440.024	436.234	315.842	596.397	641.629	598.45
ATAT1	498.948	480.257	525.455	400.307	417.733	517.495
ATE1	1274.46	1183.63	979.775	1342.15	1401.43	1387.5
ATE1-AS1	17.1068	13.007	11.3817	1.01601	4.14623	8.19794
ATF1	1109.09	1054.56	913.382	1131.83	1098.75	1055.49
ATF2	1875.09	1824.98	1385.72	1357.39	1311.25	1314.74
ATF3	441.925	388.208	364.214	391.163	367.978	358.66
ATF4	15273.5	16481.8	18738.1	20066.2	21283.6	19053
ATF5	2023.35	2202.18	2140.71	2223.03	2333.29	2609
ATF6	2245.74	2153.15	1785.03	1659.14	1850.26	1680.58
ATF6B	4699.61	4350.33	4511.9	2788.94	2799.74	3102.92
ATF7	1795.26	1840.99	1306.05	1198.89	1104.97	1360.86
ATF7-NPFF	7.60301	8.00429	17.0726	4.06403	5.18279	9.22269
ATF7IP	5638.59	5504.95	5062.01	5947.72	6072.16	6311.39
ATF7IP2	154.911	190.102	169.777	138.177	151.337	161.909
ATG10	81.7324	74.0397	74.9295	80.2647	70.4859	73.7815
ATG101	1757.25	1884.01	1980.42	1843.04	1937.33	1861.96
ATG12	1002.65	1065.57	969.342	1009.91	1067.65	1034.99
ATG13	10917.9	10655.7	10468.3	7402.64	7854	7986.85
ATG14	1221.23	1179.63	984.517	1053.6	1082.17	1050.36
ATG16L1	1581.43	1714.92	1707.26	1885.71	1959.09	1891.68
ATG16L2	100.74	111.059	172.622	162.561	137.862	154.736
ATG2A	3799.61	3305.77	3543.5	2724.94	2559.26	2750.41
ATG2B	785.962	656.352	553.909	573.029	451.939	566.683
ATG3	3048.81	3098.66	3040.81	3160.8	3109.67	2835.46
ATG4A	821.126	785.421	743.604	517.148	544.193	489.827
ATG4B	3434.66	3510.88	4280.47	4111.79	4127.57	4108.19
ATG4C	225.239	240.129	233.325	230.634	291.273	270.532
ATG4D	1800.96	1809.97	1896.95	1317.76	1329.9	1285.03
ATG5	561.673	607.325	654.448	762.007	819.917	713.221
ATG7	1120.49	1055.57	1012.97	1244.61	1103.93	1140.54
ATG9A	6644.08	6651.56	6410.74	5897.93	5901.12	5939.41
ATG9B	350.689	387.207	438.195	606.557	533.827	962.233
ATIC	5932.25	6181.31	6834.71	9404.18	9054.33	8724.66
ATL1	83.6332	63.0338	76.8265	52.8325	72.5591	64.5588
ATL2	1773.4	1931.03	1860.91	2976.91	3142.84	3069.1
ATL3	1291.56	1378.74	1317.43	1059.7	1099.79	1101.6
ATM	1049.22	882.473	821.379	1047.5	860.343	944.813
ATMIN	5204.26	5465.93	4783.16	6843.83	6871.34	6202.77
ATN1	22345.3	22942.3	25220	28038.8	27467.7	34254.1
ATOH7	6.65264	4.00214	0.948475	0	0	1.02474
ATOH8	7.60301	4.00214	8.53628	7.11206	4.14623	6.14846
ATOX1	1266.85	1348.72	1486.26	1411.24	1344.42	1241.99
ATP10A	404.86	428.229	442.938	910.344	785.711	854.635
ATP10B	17.1068	6.00322	8.53628	35.5603	39.3892	34.8413
ATP10D	684.271	689.369	495.104	443.996	446.756	454.986
ATP11A	4431.61	4372.34	3578.6	4814.87	4271.65	4563.18
ATP11B	3222.73	3219.72	2333.25	2892.58	2798.71	2863.13
ATP11C	473.288	441.236	307.306	362.715	339.991	360.709
ATP13A1	6718.21	6385.42	6921.97	6192.57	5987.16	6114.64
ATP13A2	5058.86	5243.81	5154.01	5816.65	5743.57	5601.24
ATP13A3	5852.42	5705.06	4487.24	8150.42	7857.11	7731.68
ATP1A1	46088.5	46750	48639.7	56949.3	56013.5	54351.3
ATP1A1-AS1	32.3128	38.0204	42.6814	20.3202	9.32902	20.4949
ATP1A3	671.916	658.353	678.16	561.853	540.047	643.538
ATP1B1	1531.06	1569.84	1590.59	1709.94	1893.79	1794.32
ATP1B2	194.827	251.134	121.405	4.06403	5.18279	2.04949
ATP1B3	5441.86	5527.96	5858.73	6594.91	6869.27	6353.41
ATP23	137.805	132.071	132.787	147.321	148.228	136.291
ATP2A1	478.04	501.268	774.904	604.525	537.974	904.848
ATP2A1-AS1	12.3549	5.00268	10.4332	1.01601	2.07312	4.09897
ATP2A2	9786.98	9728.21	8941.27	13058.8	12357.8	12701.7
ATP2A3	217.636	212.114	152.704	29.4643	46.6451	37.9155
ATP2B1	1202.23	1110.59	995.899	1336.05	1425.27	1422.34
ATP2B1-AS1	58.9234	60.0322	29.4027	16.2561	12.4387	14.3464
ATP2B4	3148.6	2812.51	2337.04	2739.16	2755.17	2923.59
ATP2C1	5562.56	5300.84	4324.1	4333.28	4493.48	4140.99
ATP2C2	939.923	899.482	927.609	938.792	927.719	894.6
ATP2C2-AS1	51.3203	47.0252	73.0326	50.8004	42.4989	54.3114
ATP4A	5.70226	8.00429	11.3817	3.04803	3.10967	3.07423
ATP5F1A	6427.4	7094.8	7031.99	7607.87	7991.86	7903.84
ATP5F1B	20395.1	22396	24754.3	26084	27583.8	25739.5
ATP5F1C	4642.59	4949.65	5183.42	6157.01	6673.36	6130.01
ATP5F1D	1773.4	1895.01	2110.36	2249.44	2304.27	2131.46
ATP5F1E	2734.23	3164.69	3252.32	2903.75	3189.49	2635.64
ATP5IF1	3879.44	4226.26	3797.69	3066.31	3250.65	3274.05
ATP5MC1	1987.24	2243.2	2434.74	2561.36	2406.89	2548.54
ATP5MC2	6514.83	7549.04	7242.56	5964.99	6738.66	6775.6
ATP5MC3	5444.71	5905.16	5600.75	5597.19	5573.57	5450.61
ATP5MD	754.599	835.447	949.424	1139.96	1065.58	1026.79
ATP5ME	1179.42	1279.69	1427.46	1495.56	1384.84	1322.94
ATP5MF	5301.2	5724.07	6884.98	5896.91	5831.67	6035.74
ATP5MG	4083.77	4902.63	5193.85	3994.95	4251.96	4391.02
ATP5MGL	0.950377	0	3.7939	3.04803	2.07312	6.14846
ATP5MPL	1171.81	1232.66	1338.3	1480.32	1353.74	1345.49
ATP5PB	8577.15	8910.77	8896.7	9862.4	9580.9	9103.81
ATP5PD	2192.52	2301.23	2558.99	2599.97	2537.49	2365.11
ATP5PF	2842.58	2937.57	2946.91	2742.21	2952.12	2542.39
ATP5PO	2758.94	3088.65	3322.51	3365.02	3580.27	3344.76
ATP6AP1	5827.71	5976.2	6120.51	4997.75	5048.04	5084.77
ATP6AP1L	50.37	60.0322	47.4238	32.5123	39.3892	31.767
ATP6AP2	3171.41	3119.67	2527.69	2061.48	2284.57	2239.06
ATP6V0A1	2930.01	3043.63	3431.58	3276.63	3235.1	3499.5
ATP6V0A2	381.101	364.195	258.934	315.979	358.649	368.907
ATP6V0A4	49.4196	58.0311	63.5478	89.4088	97.4364	109.647
ATP6V0B	4203.52	4261.28	4104.05	3203.48	3097.23	3204.37
ATP6V0C	11206.8	11937.4	12525.6	10663	11397	10726
ATP6V0D1	6303.85	6818.65	7305.16	5739.43	5856.55	5688.35
ATP6V0D2	36.1143	29.0155	25.6088	0	1.03656	0
ATP6V0E1	4021.04	4594.46	4580.19	3994.95	4345.25	4276.25
ATP6V0E2	2845.43	2849.53	2938.38	1812.56	1932.14	1871.18
ATP6V0E2-AS1	66.5264	68.0364	77.775	61.9765	60.1204	61.4846
ATP6V1A	1455.03	1192.64	939.939	946.92	988.876	953.011
ATP6V1B1	102.641	134.072	151.756	153.417	142.008	163.959
ATP6V1B1-AS1	10.4541	19.0102	13.2787	16.2561	20.7312	28.6928
ATP6V1B2	1879.85	2006.07	1852.37	1623.58	1838.85	1722.59
ATP6V1C1	4604.58	4662.5	4132.51	3848.64	4045.69	3944.23
ATP6V1C2	34.2136	25.0134	22.7634	53.8485	53.901	46.1134
ATP6V1D	1653.66	1791.96	1630.43	1427.49	1549.65	1471.53
ATP6V1E1	4986.63	5356.87	5216.61	4461.29	4574.33	4236.29
ATP6V1E2	497.047	386.207	425.865	387.099	377.307	316.646
ATP6V1F	4507.64	4681.51	4810.67	3826.29	4192.88	3959.61
ATP6V1FNB	66.5264	42.0225	45.5268	24.3842	23.8408	26.6433
ATP6V1G1	3927.91	4336.32	4297.54	3867.95	3687.04	3732.11
ATP6V1G2	5.70226	6.00322	7.5878	1.01601	2.07312	7.1732
ATP6V1G2-DDX39B	37.0647	31.0166	21.8149	34.5443	31.0967	39.965
ATP6V1H	1739.19	1667.89	1525.15	1280.17	1255.27	1194.85
ATP7A	731.79	684.367	471.392	496.828	546.266	545.163
ATP7B	240.445	196.105	121.405	97.5368	112.985	119.895
ATP8A1	13.3053	11.0059	7.5878	3.04803	9.32902	6.14846
ATP8B1	1287.76	1263.68	950.372	1559.57	1582.82	1527.89
ATP8B2	64.6256	56.03	52.1661	99.5689	77.7418	95.3011
ATP8B3	87.4347	101.054	88.2082	36.5763	41.4623	35.866
ATP8B4	0.950377	2.00107	1.89695	5.08004	4.14623	1.02474
ATP8B5P	20.9083	24.0129	16.1241	18.2882	6.21935	3.07423
ATP9A	3558.21	3382.81	2535.27	3292.88	3228.88	3368.33
ATP9B	180.572	196.105	186.85	161.545	172.069	178.305
ATPAF1	1653.66	1852.99	1769.85	1826.78	1902.08	1657.01
ATPAF2	1076.78	1053.56	1270.96	954.032	1021.01	903.823
ATPSCKMT	186.274	202.108	191.592	263.146	285.053	295.126
ATR	1356.19	1230.66	1191.28	2152.92	1890.68	2100.72
ATRAID	3510.69	3319.78	3342.43	2691.41	2732.37	2478.85
ATRIP	56.0722	32.0171	68.2902	47.7524	40.4258	51.2371
ATRIP-TREX1	4.75188	5.00268	9.48475	11.1761	10.3656	12.2969
ATRN	2663.91	2631.41	2540.96	3836.45	3468.32	3887.87
ATRNL1	9.50377	17.0091	7.5878	1.01601	0	0
ATRX	2224.83	1868	1466.34	2359.17	2314.63	2227.79
ATXN1	1529.16	1360.73	1147.65	1109.48	1096.68	1089.3
ATXN1-AS1	187.224	171.092	127.096	81.2807	97.4364	98.3753
ATXN10	2029.05	2181.17	2024.99	1954.8	2184.03	1877.33
ATXN1L	4033.4	3667.96	2883.36	3838.48	3514.97	3907.34
ATXN2	6407.44	6377.42	6241.91	6921.05	6766.65	6861.68
ATXN2-AS	10.4541	9.00482	8.53628	6.09605	4.14623	1.02474
ATXN2L	15829.5	16161.7	16898	18094.1	17333.3	19749.9
ATXN3	363.994	360.193	374.648	272.29	318.223	300.25
ATXN7	887.652	881.472	600.385	1105.42	1008.57	1139.51
ATXN7L1	677.619	654.35	478.031	401.323	395.965	509.297
ATXN7L2	1444.57	1318.71	1416.07	837.191	722.481	823.893
ATXN7L3	4433.51	4329.32	4077.49	3738.91	3777.22	3682.93
ATXN7L3B	2559.36	2702.45	2156.83	2364.25	2498.1	2435.81
AUH	653.859	647.347	557.703	604.525	551.449	520.569
AUNIP	867.694	969.519	994.95	1364.5	1366.18	1334.22
AUP1	12527.9	13627.3	15474.4	13209.1	13037.8	13568.6
AURKA	6699.21	7449.99	7780.34	7888.29	8686.35	7987.87
AURKAIP1	1749.64	1688.9	2136.91	2078.75	2151.89	1986.98
AURKAP1	32.3128	36.0193	64.4963	42.6724	39.3892	32.7918
AURKB	3063.06	3322.78	3888.75	3842.54	3961.72	4027.24
AURKC	18.0572	11.0059	18.9695	21.3362	10.3656	23.5691
AUTS2	120.698	173.093	136.58	237.746	291.273	304.349
AVEN	183.423	215.115	209.613	248.922	249.81	235.691
AVIL	237.594	227.122	260.831	221.49	202.129	230.567
AVL9	811.622	854.458	738.862	998.737	952.597	933.541
AVPI1	965.583	1105.59	1398.05	1249.69	1465.69	1343.44
AXDND1	7.60301	4.00214	9.48475	0	2.07312	5.12371
AXIN1	3148.6	2999.61	3428.74	3918.75	3808.31	3648.08
AXIN2	1921.66	1838.98	1942.48	2554.25	2240	2278
AXL	2153.55	2119.13	1809.69	1764.81	1522.7	1489.98
AZGP1	3.80151	6.00322	1.89695	2.03202	4.14623	0
AZI2	679.519	627.336	527.352	462.284	495.475	506.223
AZIN1	9741.36	10196.5	7266.27	9545.4	9368.41	9618.24
AZIN1-AS1	12.3549	13.007	12.3302	9.14408	11.4021	6.14846
AZIN2	143.507	131.07	111.92	44.7044	32.1333	38.9402
AZU1	2.85113	2.00107	4.74238	2.03202	1.03656	3.07423
B2M	38459.8	40169.5	35530.8	29453.1	31095.7	31695.3
B3GALNT2	1178.47	1215.65	1020.56	1172.47	1294.66	1278.88
B3GALT4	119.747	119.064	128.044	176.786	212.494	177.281
B3GALT6	469.486	531.285	579.518	596.397	627.118	573.856
B3GAT1	292.716	295.158	276.955	284.482	293.346	261.309
B3GAT3	1034.96	1185.63	1275.7	856.495	997.169	1045.24
B3GLCT	343.086	282.151	277.903	409.452	421.879	358.66
B3GNT10	286.063	231.124	187.798	200.154	175.178	146.538
B3GNT2	2469.08	2510.34	2124.58	2810.28	2912.73	2914.37
B3GNT3	4738.58	4957.66	5249.81	6330.75	6570.74	6197.64
B3GNT4	50.37	50.0268	52.1661	53.8485	43.5354	43.0392
B3GNT5	559.772	554.297	423.02	923.552	899.732	871.031
B3GNT7	13.3053	20.0107	16.1241	8.12807	7.25591	8.19794
B3GNT8	12.3549	17.0091	1.89695	8.12807	9.32902	7.1732
B3GNT9	344.036	359.192	334.812	288.546	259.139	277.705
B3GNTL1	132.102	118.063	134.683	139.193	145.118	147.563
B4GALNT1	6038.69	6184.31	6580.52	5583.98	5229.43	6210.97
B4GALNT3	207.182	237.127	215.304	181.866	187.617	175.231
B4GALNT4	2127.89	2032.09	2573.21	2385.59	2270.06	2537.26
B4GALT1	15579.5	16865	15585.3	16428.9	17083.5	17660.4
B4GALT1-AS1	8.55339	13.007	19.918	10.1601	14.5118	20.4949
B4GALT2	3366.23	3700.98	4151.48	4545.62	4443.72	4362.33
B4GALT3	2665.81	2725.46	2776.19	1918.22	1988.12	2048.46
B4GALT4	1298.21	1262.68	1123.94	1170.44	1168.2	1114.92
B4GALT5	7211.46	8312.45	7101.23	9002.85	9386.03	9832.41
B4GALT6	178.671	159.085	115.714	137.161	121.277	116.821
B4GALT7	880.999	820.439	778.698	618.749	600.167	585.128
B4GAT1	438.124	444.238	510.28	546.613	560.778	528.767
B9D1	872.446	831.445	745.501	403.355	375.234	528.767
B9D2	97.8888	115.062	125.199	110.745	77.7418	91.2021
BAALC-AS1	4.75188	4.00214	0	2.03202	0	2.04949
BAAT	28.5113	22.0118	28.4543	19.3042	20.7312	15.3711
BABAM1	3769.19	3932.11	4375.32	3997.99	3983.49	3933.99
BABAM2	2544.16	2647.42	2344.63	1714.01	1961.17	1794.32
BABAM2-AS1	10.4541	4.00214	5.69085	5.08004	5.18279	7.1732
BACE1	338.334	365.196	395.514	526.293	526.571	522.619
BACE1-AS	19.0075	15.008	13.2787	17.2721	17.6215	16.3959
BACE2	4171.2	4565.45	4312.72	4897.16	5079.13	5007.92
BACH1	685.222	714.383	552.013	1047.5	1001.31	967.357
BACH2	279.411	265.142	172.622	160.529	163.776	160.885
BAD	1688.82	1631.87	1838.14	1513.85	1578.68	1420.29
BAG1	2240.99	2485.33	2682.29	2716.81	2785.23	2830.34
BAG2	833.48	970.52	977.878	1058.68	1229.36	1094.43
BAG3	9565.54	9977.34	10653.3	9832.93	9795.47	9592.62
BAG4	1167.06	1187.64	833.71	1089.16	1198.26	1053.44
BAG5	957.029	1016.54	919.072	1209.05	1169.24	1054.46
BAG6	18329	17675.5	17823.7	16170.8	14634.1	15438.8
BAHCC1	651.008	569.305	734.12	1004.83	929.792	1004.25
BAHD1	4788.95	4388.35	4322.2	4521.24	4189.77	4011.87
BAIAP2	6438.8	6531.5	8118	9854.27	9535.3	9539.33
BAIAP2-DT	770.756	730.391	686.696	554.741	557.668	536.965
BAIAP2L1	3199.92	3324.78	3574.8	3815.11	3719.17	3476.95
BAIAP2L2	1229.79	1308.7	1548.86	1187.71	1062.47	1192.8
BAIAP3	453.33	372.199	405.947	180.85	182.434	183.429
BAK1	2046.16	2027.09	1904.54	1711.97	1713.43	1721.57
BAMBI	865.793	873.468	990.208	1820.69	1784.95	1704.15
BANF1	3277.85	3914.1	4146.73	3147.59	3242.35	4142.01
BANK1	59.8737	72.0386	52.1661	36.5763	22.8043	27.6681
BANP	598.737	631.338	660.139	680.726	668.58	733.716
BAP1	3044.06	2966.59	3031.33	2612.16	2544.75	2598.75
BARD1	552.169	490.263	385.081	542.549	580.472	544.138
BARX2	709.931	747.4	728.429	670.566	763.943	651.736
BATF	0	2.00107	8.53628	6.09605	3.10967	4.09897
BATF2	274.659	320.171	293.079	75.1846	88.1074	73.7815
BATF3	19.0075	19.0102	12.3302	14.2241	15.5484	10.2474
BAX	1589.03	1719.92	1846.68	1618.5	1521.67	1718.49
BAZ1A	3873.74	3843.06	3308.28	4185.96	4101.66	3933.99
BAZ1B	2033.81	1976.06	2037.32	2600.98	2478.41	2396.87
BAZ2A	14065.6	12416.6	11389.3	10176.3	9635.84	11207.6
BAZ2B	1327.68	1204.65	849.834	809.759	786.747	798.275
BBC3	291.766	258.138	306.357	374.907	405.294	363.784
BBIP1	448.578	456.244	398.36	355.603	395.965	344.314
BBOF1	103.591	113.061	102.435	92.4568	106.765	101.45
BBOX1-AS1	204.331	189.101	173.571	178.818	161.703	205.973
BBS1	1690.72	1495.8	1476.78	1113.55	981.62	1153.86
BBS10	341.185	334.179	252.294	347.475	331.699	300.25
BBS12	194.827	196.105	153.653	146.305	119.204	118.87
BBS2	414.364	425.228	444.835	799.599	855.16	777.78
BBS4	501.799	430.23	411.638	341.379	367.978	383.254
BBS7	538.864	502.269	408.793	405.387	406.331	423.219
BBS9	142.557	134.072	107.178	110.745	93.2902	91.2021
BBX	4562.76	3920.1	2743.94	2984.02	2744.81	2882.6
BCAM	4400.24	4099.2	4021.53	4577.12	4655.18	5990.65
BCAN	31.3624	36.0193	23.7119	5.08004	5.18279	4.09897
BCAP29	53.2211	53.0284	65.4448	65.0246	74.6322	48.1629
BCAP31	5854.32	6542.5	6879.29	7144.57	7472.55	7302.32
BCAR1	8209.35	8333.46	8472.73	8719.39	8784.83	8635.51
BCAR3	5187.16	5246.81	5354.14	6367.33	6176.85	5902.52
BCAR3-AS1	16.1564	7.00375	8.53628	15.2401	9.32902	12.2969
BCAS1	91.2362	93.0498	95.796	114.809	93.2902	112.722
BCAS2	2264.75	2324.24	2366.45	2568.47	2679.5	2232.91
BCAS3	1380.9	1405.75	1160.93	846.335	897.659	831.066
BCAS4	703.279	728.39	795.771	637.037	617.788	682.479
BCAT1	11.4045	22.0118	17.0726	51.8164	49.7548	34.8413
BCAT2	2643.95	2657.42	3320.61	2828.57	2716.82	2743.24
BCCIP	2868.24	3051.63	3099.62	3406.68	3532.59	3111.12
BCDIN3D	183.423	195.104	211.51	260.098	260.176	222.369
BCDIN3D-AS1	4.75188	6.00322	6.63933	3.04803	9.32902	5.12371
BCKDHA	2392.1	2342.25	2198.57	1647.97	1637.76	1633.44
BCKDHB	122.599	157.084	121.405	100.585	112.985	98.3753
BCKDK	2577.42	2704.45	3006.67	2867.18	2784.19	2636.66
BCL10	710.882	655.351	528.301	531.373	600.167	529.792
BCL11A	240.445	354.19	359.472	329.187	441.574	387.353
BCL11B	116.896	113.061	84.4143	98.5528	92.2537	85.0537
BCL2	83.6332	63.0338	73.0326	110.745	107.802	122.969
BCL2L1	18292.9	20353.9	22364.1	26405.1	27980.8	29027.9
BCL2L10	20.9083	19.0102	17.0726	6.09605	4.14623	7.1732
BCL2L11	645.306	758.406	582.364	945.904	918.39	1088.28
BCL2L12	1472.13	1497.8	1583	1617.49	1471.91	1509.45
BCL2L13	5714.62	5910.17	5663.34	5349.29	5449.18	5371.7
BCL2L15	10.4541	6.00322	12.3302	6.09605	8.29246	6.14846
BCL2L2	1448.37	1435.77	1441.68	1237.5	1293.62	1311.67
BCL2L2-PABPN1	4.75188	9.00482	14.2271	9.14408	6.21935	8.19794
BCL3	1105.29	1259.67	1125.84	1110.5	1188.93	1210.22
BCL6	2704.77	2675.43	2375.93	1864.38	2096.96	2041.29
BCL6B	4.75188	5.00268	1.89695	0	2.07312	1.02474
BCL7A	527.459	550.295	623.148	630.941	640.593	666.083
BCL7B	1022.61	1064.57	1130.58	971.304	1047.96	1129.27
BCL7C	1493.99	1550.83	1693.03	1470.16	1431.49	1314.74
BCL9	1916.91	1743.93	1365.8	1322.84	1314.36	1259.41
BCL9L	15355.2	14809.9	13819.3	16993.8	15552.5	16498.4
BCLAF1	5241.33	4739.54	4410.41	5866.43	5595.34	5441.38
BCLAF3	191.026	155.083	163.138	148.337	166.886	158.835
BCO1	6.65264	10.0054	11.3817	8.12807	4.14623	10.2474
BCO2	22.809	21.0113	18.021	6.09605	7.25591	11.2722
BCOR	1675.51	1661.89	1531.79	3031.77	2756.21	2910.27
BCORL1	1476.89	1369.73	1198.87	921.52	801.259	950.961
BCR	3730.23	3721.99	4096.46	4992.67	4576.4	4317.24
BCRP3	61.7745	58.0311	74.9295	46.7364	41.4623	38.9402
BCS1L	1124.3	1137.61	1422.71	1499.63	1442.89	1567.86
BCYRN1	1595.68	1885.01	2448.96	1383.8	1632.58	2366.13
BDH1	32.3128	18.0096	28.4543	24.3842	21.7677	20.4949
BDH2	233.793	188.101	160.292	61.9765	54.9376	53.2866
BDKRB2	6.65264	7.00375	0.948475	5.08004	0	1.02474
BDNF	51.3203	35.0188	34.1451	56.8965	67.3763	47.1382
BDNF-AS	70.3279	68.0364	56.9085	16.2561	14.5118	10.2474
BDP1	1309.62	1183.63	896.309	1627.65	1350.63	1441.81
BEAN1	419.116	409.219	468.547	425.708	398.038	422.194
BEAN1-AS1	0.950377	4.00214	0.948475	4.06403	3.10967	1.02474
BECN1	2964.23	2953.58	2719.28	2308.37	2341.58	2317.97
BEGAIN	5.70226	11.0059	12.3302	16.2561	13.4753	12.2969
BEND3	619.646	606.325	515.022	850.399	700.713	718.345
BEND7	111.194	134.072	116.662	115.825	163.776	131.167
BEST1	12.3549	18.0096	18.021	45.7204	15.5484	22.5443
BEST2	6.65264	8.00429	16.1241	5.08004	2.07312	2.04949
BEST3	19.0075	21.0113	14.2271	2.03202	3.10967	2.04949
BEST4	35.1639	21.0113	14.2271	6.09605	7.25591	9.22269
BET1	346.888	339.182	279.8	319.027	331.699	278.73
BET1L	5119.68	5681.04	5277.32	4584.23	5036.63	5284.6
BEX5	9.50377	6.00322	1.89695	2.03202	3.10967	2.04949
BFAR	2806.46	3016.62	2660.47	3037.87	3049.55	2925.64
BFSP1	116.896	107.057	155.55	96.5208	143.045	168.058
BGLAP	2.85113	4.00214	3.7939	1.01601	1.03656	5.12371
BHLHA15	57.973	43.023	69.2387	127.001	100.546	91.2021
BHLHE40	5338.27	5041.7	4887.49	4452.15	4449.94	4197.35
BHLHE40-AS1	2.85113	6.00322	4.74238	6.09605	2.07312	7.1732
BHLHE41	171.068	127.068	100.538	29.4643	27.9871	37.9155
BHMG1	3.80151	6.00322	5.69085	7.11206	5.18279	9.22269
BICD1	879.098	897.481	751.192	704.094	786.747	777.78
BICD2	3559.16	3228.73	2982.01	4511.08	4134.83	4009.82
BICDL1	1901.7	2022.08	2223.23	2333.77	2368.53	2435.81
BICDL2	612.043	511.274	697.129	420.628	428.098	451.912
BICRA	2061.37	2088.12	1962.39	2048.27	1965.31	1875.28
BICRAL	379.2	455.244	353.781	548.645	514.133	502.124
BID	2132.65	2357.26	2805.59	3831.37	4100.62	3699.32
BIK	518.906	580.311	528.301	598.429	588.765	600.499
BIN1	1303.92	1185.63	1567.83	1584.97	1462.58	1448.99
BIN2	161.564	194.104	175.468	128.017	114.021	127.068
BIN3	480.891	437.234	535.888	414.532	447.793	444.738
BIRC2	1785.76	1822.98	1531.79	1737.37	1796.35	1645.74
BIRC3	565.474	516.276	478.98	463.3	476.817	483.679
BIRC5	4132.24	4515.42	4645.63	5180.63	5055.29	4671.8
BIRC6	5037	4308.31	3888.75	6001.56	4797.19	6199.69
BISPR	57.973	56.03	64.4963	36.5763	45.6085	55.3361
BIVM	209.083	209.112	202.025	183.898	216.641	216.221
BLACAT1	409.612	455.244	557.703	481.588	490.292	596.4
BLCAP	3145.75	3533.89	3508.41	4388.14	4627.19	4588.8
BLM	1160.41	1171.63	1248.19	1936.51	1909.34	1778.95
BLNK	68.4271	78.0418	83.4658	175.77	200.056	137.316
BLOC1S1	405.811	433.232	455.268	391.163	359.686	409.897
BLOC1S1-RDH5	0.950377	1.00054	3.7939	2.03202	1.03656	7.1732
BLOC1S2	832.53	910.488	831.813	921.52	982.657	867.957
BLOC1S3	635.802	674.361	678.16	688.854	778.455	825.943
BLOC1S4	342.136	361.193	355.678	318.011	312.004	310.497
BLOC1S6	1666.96	1531.82	1324.07	1585.99	1699.95	1710.3
BLVRA	274.659	278.149	294.027	204.218	217.677	223.394
BLVRB	3896.54	4055.17	4859.04	5242.6	5067.73	4940.28
BLZF1	1241.19	1196.64	1012.02	882.912	924.61	826.967
BMF	437.173	436.234	478.031	693.934	642.666	645.588
BMI1	99.7896	109.058	76.8265	70.1046	88.1074	83.0042
BMP1	651.008	671.36	771.11	620.781	626.081	703.998
BMP2	115.946	109.058	100.538	151.385	162.74	142.439
BMP2K	524.608	513.275	389.823	633.989	560.778	578.98
BMP4	374.448	396.212	404.999	302.771	356.576	279.755
BMP5	351.639	402.215	296.873	152.401	202.129	178.305
BMP7	7763.63	8058.32	8394.95	10336.9	10096.1	9830.36
BMP8A	20.9083	18.0096	26.5573	23.3682	22.8043	25.6186
BMP8B	120.698	119.064	151.756	135.129	165.849	156.786
BMPR1A	979.838	902.483	739.811	949.968	939.121	858.734
BMPR2	2233.39	2087.12	1659.83	2830.6	2624.56	2666.38
BMS1	1877.94	1788.96	2006.02	2209.82	2114.58	1975.7
BMS1P1	1.90075	4.00214	3.7939	6.09605	3.10967	8.19794
BMS1P20	631.05	643.345	660.139	581.157	505.84	535.94
BMS1P4	17.1068	11.0059	14.2271	17.2721	5.18279	22.5443
BMS1P4-AGAP5	23.7594	16.0086	17.0726	18.2882	15.5484	26.6433
BMT2	144.457	133.071	123.302	71.1206	95.3633	73.7815
BNC1	1.90075	4.00214	2.84543	2.03202	1.03656	1.02474
BNIP1	377.3	404.216	436.299	414.532	360.722	405.798
BNIP2	1649.85	1710.92	1412.28	1708.93	1789.1	1713.37
BNIP3L	1952.07	1851.99	1621.89	1151.14	1302.95	1226.62
BNIPL	141.606	176.094	162.189	88.3928	94.3268	118.87
BOD1	1793.36	1893.01	1954.81	1921.27	2094.88	1963.41
BOD1L1	872.446	745.399	757.832	1299.48	1074.91	1226.62
BOK	4469.62	4666.5	5176.78	6589.83	6599.76	6021.39
BOK-AS1	3.80151	6.00322	11.3817	6.09605	12.4387	11.2722
BOLA1	128.301	123.066	125.199	91.4408	102.619	90.1774
BOLA2-SMG1P6	204.331	219.117	260.831	235.714	315.114	241.839
BOLA3	686.172	720.386	849.834	784.359	764.98	697.85
BOLA3-AS1	54.1715	43.023	48.3722	38.6083	39.3892	40.9897
BOP1	5434.25	5670.04	6465.75	7216.71	6958.41	6285.77
BORA	603.489	571.306	583.312	771.151	710.042	684.528
BORCS5	428.62	418.224	385.081	307.851	335.845	342.264
BORCS6	663.363	664.356	662.984	353.571	401.148	358.66
BORCS7	408.662	447.24	466.65	364.747	379.38	406.823
BORCS7-ASMT	23.7594	15.008	17.0726	19.3042	14.5118	15.3711
BORCS8	330.731	309.166	380.339	301.755	259.139	305.373
BORCS8-MEF2B	29.4617	31.0166	50.2692	32.5123	30.0602	29.7175
BPGM	512.253	533.286	499.846	374.907	410.477	416.046
BPHL	254.701	293.157	319.636	210.314	218.714	198.8
BPNT1	1195.57	1284.69	1137.22	933.712	1089.42	936.615
BPTF	5630.98	4805.57	4237.79	5034.32	4450.98	5312.27
BRAF	1479.74	1328.71	986.414	887.992	943.268	1009.37
BRAP	1363.79	1272.68	1290.87	1297.44	1375.51	1184.6
BRAT1	4328.02	4433.37	5436.66	5669.33	5401.5	5623.79
BRCA1	1371.39	1321.71	1274.75	2116.35	2025.43	2048.46
BRCA2	429.57	359.192	285.491	563.885	507.913	597.425
BRCC3	1948.27	1795.96	1667.42	1906.03	1874.1	1888.6
BRD1	824.927	821.44	895.36	1319.8	1248.02	1273.76
BRD2	13204.5	13192.1	12897.4	12629	12392	12719.1
BRD3	1974.88	1889.01	1663.63	2103.14	2074.15	1948.04
BRD3OS	1107.19	1123.6	996.847	891.04	852.051	878.205
BRD4	7392.98	7781.17	6895.41	11669.9	11122.3	10802.8
BRD7	3824.32	3922.1	3902.03	3779.55	3931.66	3716.74
BRD8	3533.5	3500.87	3807.18	3562.13	3613.44	3585.58
BRD9	826.828	789.423	918.124	963.176	900.769	1029.87
BRDT	7.60301	6.00322	4.74238	0	1.03656	1.02474
BRF1	1157.56	1087.58	1270.01	1261.88	1197.22	1169.23
BRF2	545.516	571.306	608.921	598.429	585.655	549.262
BRI3	2916.71	3917.1	4179.93	3465.61	4120.32	4023.14
BRI3BP	1034.96	1151.62	984.517	1384.82	1370.33	1277.85
BRICD5	90.2858	75.0402	115.714	85.3447	80.8515	131.167
BRIP1	325.979	305.163	273.161	371.859	408.404	403.749
BRIX1	1976.78	2028.09	2046.81	2494.3	2526.09	2168.36
BRK1	2801.71	2980.6	2706.95	2738.14	2561.33	2827.27
BRMS1	1976.78	2082.12	2219.43	2113.3	2044.09	1941.89
BRMS1L	292.716	353.189	275.058	320.043	328.589	273.606
BROX	2403.5	2324.24	1646.55	1923.3	2088.66	2014.64
BRPF1	2255.24	1999.07	2135.02	2263.67	2097.99	2032.06
BRPF3	3861.38	3888.08	3291.21	3138.45	3152.17	3531.26
BRS3	3.80151	4.00214	4.74238	1.01601	0	0
BRSK1	575.928	524.281	500.795	39.6243	45.6085	32.7918
BRSK2	1961.58	2117.13	2356.96	2717.82	2614.2	2555.71
BRWD1	1527.26	1310.7	1162.83	1863.36	1621.18	1908.07
BRWD1-AS2	3.80151	2.00107	6.63933	5.08004	1.03656	4.09897
BRWD3	1271.6	1125.6	772.059	558.805	587.728	642.514
BSCL2	214.785	209.112	225.737	153.417	154.447	172.157
BSDC1	5225.17	5418.9	4780.31	3183.16	3287.96	3551.76
BSG	26430.9	29908	30037.3	26730.2	27483.3	27095.2
BSN	109.293	91.0488	92.9506	96.5208	81.8881	109.647
BSPRY	1957.78	2226.19	2150.19	2000.52	2139.46	2004.4
BST1	2.85113	3.00161	3.7939	2.03202	4.14623	4.09897
BST2	414.364	485.26	462.856	347.475	419.806	341.239
BTAF1	1698.32	1489.8	1291.82	1924.32	1676.11	1884.5
BTBD1	3792.95	4078.18	3274.14	4279.43	4326.59	4319.29
BTBD10	1706.88	1749.94	1578.26	1541.29	1875.13	1617.04
BTBD11	141.606	124.066	128.044	144.273	111.948	98.3753
BTBD19	169.167	141.076	145.117	91.4408	68.4128	100.425
BTBD2	3316.81	3364.8	3626.02	3533.68	3491.13	3211.54
BTBD3	1817.12	2009.08	1456.86	1723.15	1917.63	1864.01
BTBD6	736.542	851.456	925.712	901.2	989.913	1015.52
BTBD7	1197.47	1023.55	776.801	957.08	1014.79	1001.17
BTBD8	286.063	251.134	232.376	289.562	277.798	233.641
BTBD9	958.93	861.461	730.326	645.166	597.057	608.697
BTC	46.5685	39.0209	29.4027	10.1601	10.3656	7.1732
BTD	823.977	835.447	701.872	513.084	530.718	569.757
BTF3	14025.7	15110.1	15135.8	17398.1	18397.9	16421.5
BTF3L4	1989.14	2120.14	1967.14	2345.96	2645.3	2706.35
BTG1	3297.81	3359.8	2843.53	2838.73	3089.98	2996.35
BTG2	438.124	425.228	436.299	407.419	446.756	488.802
BTG3	423.868	517.277	445.783	427.74	455.049	423.219
BTG3-AS1	25.6602	28.015	18.9695	15.2401	21.7677	13.3217
BTLA	3.80151	2.00107	1.89695	3.04803	0	3.07423
BTN2A1	948.476	983.527	844.143	537.469	554.558	560.534
BTN2A2	619.646	594.318	471.392	198.122	280.907	221.344
BTN2A3P	33.2632	43.023	32.2482	15.2401	11.4021	14.3464
BTN3A1	1197.47	1149.62	990.208	624.845	701.75	678.38
BTN3A2	1545.31	1548.83	1435.99	810.775	844.795	814.671
BTN3A3	186.274	167.089	151.756	59.9445	63.23	56.3609
BTNL9	89.3354	77.0413	75.878	44.7044	40.4258	37.9155
BTRC	1480.69	1535.82	1276.65	1151.14	1300.88	1220.47
BUB1	3516.39	3602.93	3637.4	5036.36	4983.77	4917.74
BUB1B	3249.34	3427.84	3429.69	5012.99	5099.86	4962.83
BUB3	4725.27	4866.61	4766.09	5225.33	5417.05	5235.41
BUD13	1179.42	1173.63	1178.95	1127.77	1091.5	1085.2
BUD23	852.488	829.444	857.421	919.488	873.818	847.462
BUD31	1419.86	1423.76	1699.67	1521.98	1606.66	1511.5
BYSL	1260.2	1365.73	1456.86	1768.87	1605.63	1597.57
BZW1	7005.23	6885.69	5606.44	6775.76	6836.1	6050.08
BZW1-AS1	10.4541	7.00375	2.84543	2.03202	2.07312	4.09897
BZW2	3828.12	4117.21	4062.32	5390.94	5368.33	4910.57
C10orf143	19.9579	17.0091	19.918	10.1601	10.3656	9.22269
C10orf88	305.071	360.193	290.233	231.65	233.226	232.617
C10orf95	97.8888	96.0514	125.199	134.113	163.776	163.959
C11orf1	683.321	786.421	735.068	564.901	628.154	533.891
C11orf21	0	0	0.948475	4.06403	7.25591	3.07423
C11orf24	3023.15	3367.8	3110.05	2694.46	3025.71	2930.76
C11orf45	209.083	209.112	241.861	237.746	257.066	267.458
C11orf49	2019.55	2074.11	2107.51	1805.45	1682.33	1654.96
C11orf54	587.333	590.316	521.661	456.188	472.67	463.184
C11orf58	3209.42	3036.63	3183.08	4166.65	4467.56	3767.98
C11orf65	18.0572	19.0102	15.1756	4.06403	12.4387	13.3217
C11orf68	739.393	773.414	834.658	963.176	1074.91	1104.67
C11orf71	58.9234	67.0359	55.96	81.2807	99.5096	112.722
C11orf72	9.50377	2.00107	1.89695	7.11206	3.10967	6.14846
C11orf80	549.318	581.311	747.398	617.733	663.397	647.637
C11orf91	30.4121	22.0118	31.2997	17.2721	18.658	22.5443
C11orf94	164.415	158.085	183.056	109.729	76.7053	118.87
C11orf95	965.583	961.515	788.183	718.318	671.69	691.701
C11orf98	280.361	323.173	435.35	337.315	349.32	298.2
C12orf10	2150.7	2299.23	2502.08	2468.9	2433.84	2350.76
C12orf29	644.355	535.287	501.743	554.741	562.851	546.188
C12orf4	903.808	943.505	737.914	819.919	860.343	734.741
C12orf43	973.186	1041.56	1030.04	1126.75	1046.92	963.258
C12orf45	314.575	358.192	392.669	361.699	356.576	378.13
C12orf49	3466.02	3233.73	2660.47	2904.77	2765.54	2785.25
C12orf56	165.366	171.092	154.601	123.953	132.679	125.019
C12orf57	1765.8	1955.05	2504.92	2163.08	2234.82	2353.83
C12orf60	57.0226	68.0364	53.1146	54.8645	44.572	35.866
C12orf65	448.578	474.254	506.486	412.5	419.806	436.54
C12orf66	352.59	353.189	321.533	249.938	262.249	256.186
C12orf73	311.724	301.161	287.388	257.05	253.957	245.938
C12orf75	2272.35	2342.25	2284.88	2345.96	2649.44	2248.29
C12orf76	140.656	132.071	110.972	70.1046	72.5591	57.3856
C14orf119	2157.36	2122.14	2155.88	2248.43	2336.4	2312.84
C14orf178	7.60301	4.00214	0.948475	1.01601	0	0
C14orf28	137.805	118.063	86.3112	33.5283	30.0602	27.6681
C14orf93	436.223	450.241	452.423	266.194	281.944	306.398
C15orf39	5714.62	5656.03	6151.81	8203.25	7868.51	7700.94
C15orf40	606.34	616.33	601.333	515.116	517.242	502.124
C15orf41	1200.33	1276.68	1016.77	1244.61	1242.83	1284
C15orf48	143.507	149.08	173.571	174.753	219.75	226.468
C15orf56	19.0075	17.0091	5.69085	16.2561	16.5849	16.3959
C15orf61	656.71	645.346	751.192	702.062	759.797	643.538
C15orf62	215.736	215.115	274.109	561.853	604.313	577.955
C15orf65	58.9234	49.0263	52.1661	73.1526	93.2902	72.7567
C16orf46	279.411	257.138	243.758	242.826	263.286	296.151
C16orf58	5189.06	5190.78	4630.46	3014.5	2876.45	3012.74
C16orf70	1311.52	1377.74	1383.83	1563.64	1658.49	1634.46
C16orf71	27.5609	23.0123	28.4543	27.4322	23.8408	29.7175
C16orf72	1771.5	1897.02	1540.32	1589.04	1540.32	1618.07
C16orf74	221.438	245.131	294.027	294.643	330.662	286.928
C16orf86	14.2557	16.0086	14.2271	5.08004	3.10967	6.14846
C16orf87	445.727	454.243	458.113	372.875	426.025	408.872
C16orf91	372.548	394.211	421.123	409.452	408.404	390.427
C16orf95	56.0722	65.0348	66.3933	82.2967	71.5225	74.8062
C17orf100	159.663	140.075	118.559	75.1846	68.4128	66.6083
C17orf107	88.385	96.0514	113.817	123.953	105.729	129.118
C17orf113	36.1143	41.022	31.2997	59.9445	39.3892	42.0145
C17orf49	197.678	247.132	296.873	188.978	202.129	184.454
C17orf58	280.361	283.152	261.779	367.795	327.552	338.165
C17orf67	76.9805	67.0359	114.765	117.857	107.802	102.474
C17orf75	668.115	679.364	656.345	557.789	590.838	582.054
C17orf80	1244.04	1201.64	1122.99	1082.05	1166.13	1013.47
C17orf97	172.018	154.083	182.107	176.786	180.361	161.909
C18orf21	288.915	365.196	357.575	335.283	351.393	343.289
C18orf25	790.713	799.428	655.396	918.472	903.878	1000.15
C18orf32	75.0798	108.058	107.178	112.777	112.985	118.87
C18orf54	266.105	282.151	226.686	312.931	317.187	330.992
C18orf61	10.4541	10.0054	5.69085	2.03202	4.14623	5.12371
C19orf12	739.393	745.399	800.513	824.999	849.977	806.473
C19orf25	1215.53	1161.62	1324.07	1050.55	1061.44	1074.96
C19orf33	1367.59	1287.69	1944.37	1924.32	1969.46	1861.96
C19orf38	32.3128	32.0171	26.5573	22.3522	19.6946	16.3959
C19orf44	298.418	295.158	308.254	234.698	246.701	263.359
C19orf47	1580.48	1556.83	1575.42	1562.62	1582.82	1701.07
C19orf48	4718.62	4966.66	6187.85	6609.14	5926	6144.36
C19orf53	4437.31	4716.53	5540.04	4518.19	4320.37	4063.11
C19orf54	615.844	556.298	643.066	727.462	760.833	847.462
C19orf57	199.579	184.099	228.582	142.241	138.899	160.885
C19orf71	10.4541	4.00214	14.2271	6.09605	6.21935	6.14846
C19orf73	11.4045	11.0059	23.7119	19.3042	10.3656	12.2969
C19orf81	68.4271	55.0295	60.7024	29.4643	30.0602	22.5443
C19orf84	1.90075	2.00107	0.948475	2.03202	3.10967	3.07423
C1D	896.205	891.477	818.534	700.03	732.846	751.136
C1GALT1	2010.05	2182.17	2093.28	3324.38	3608.26	3589.67
C1GALT1C1	764.103	765.41	654.448	431.804	541.083	509.297
C1QBP	6281.99	6880.69	7444.58	9527.11	9457.55	8887.59
C1QL1	390.605	418.224	424.917	204.218	219.75	230.567
C1QL4	100.74	129.069	114.765	38.6083	40.4258	54.3114
C1QTNF1	3.80151	4.00214	5.69085	1.01601	2.07312	3.07423
C1QTNF12	6.65264	3.00161	9.48475	8.12807	8.29246	6.14846
C1QTNF2	5.70226	11.0059	7.5878	10.1601	6.21935	4.09897
C1QTNF3	47.5188	47.0252	50.2692	45.7204	48.7182	56.3609
C1QTNF3-AMACR	0.950377	5.00268	0.948475	4.06403	1.03656	2.04949
C1QTNF4	10.4541	13.007	18.021	7.11206	6.21935	6.14846
C1QTNF6	6303.85	6416.44	6968.45	6514.65	6531.35	6222.24
C1R	503.7	517.277	512.177	348.491	346.21	285.903
C1RL	1267.8	1241.66	1203.61	1006.86	1104.97	1036.01
C1RL-AS1	213.835	180.096	187.798	192.026	139.935	236.716
C1S	106.442	91.0488	90.1051	81.2807	110.912	92.2269
C1orf105	4.75188	2.00107	8.53628	4.06403	5.18279	3.07423
C1orf109	726.088	708.379	674.366	890.024	869.672	928.417
C1orf112	475.188	497.266	490.362	622.813	688.274	696.825
C1orf115	1129.05	931.499	842.246	591.317	557.668	539.015
C1orf116	2107.94	1931.03	2256.42	3869.98	3905.75	3640.91
C1orf122	2265.7	2325.25	2603.56	2071.64	2185.06	2040.26
C1orf127	2.85113	4.00214	4.74238	1.01601	2.07312	1.02474
C1orf131	495.146	472.253	480.877	505.972	476.817	375.056
C1orf159	708.031	702.376	910.536	933.712	817.844	870.007
C1orf162	74.1294	114.061	100.538	51.8164	45.6085	66.6083
C1orf167	3.80151	1.00054	0.948475	2.03202	6.21935	2.04949
C1orf174	2446.27	2783.49	3000.98	3460.53	3891.24	3717.77
C1orf189	2.85113	3.00161	4.74238	4.06403	4.14623	3.07423
C1orf198	2958.52	2806.5	2397.75	2625.37	2749.99	2789.35
C1orf21	9.50377	19.0102	9.48475	5.08004	1.03656	2.04949
C1orf210	400.109	488.261	482.774	409.452	466.451	570.782
C1orf216	257.552	267.143	329.121	388.115	343.101	373.006
C1orf220	16.1564	11.0059	16.1241	12.1921	6.21935	13.3217
C1orf226	325.029	336.18	397.411	490.732	460.232	532.866
C1orf229	7.60301	12.0064	15.1756	8.12807	7.25591	13.3217
C1orf35	421.967	416.223	617.457	632.973	597.057	577.955
C1orf43	8427.94	8488.55	8724.07	7402.64	7280.78	6817.61
C1orf50	410.563	377.202	448.629	358.651	335.845	313.571
C1orf52	523.658	651.349	624.097	492.764	613.642	584.103
C1orf53	27.5609	23.0123	29.4027	25.4002	24.8774	18.4454
C1orf54	0.950377	7.00375	6.63933	2.03202	0	0
C1orf56	117.847	138.074	97.6929	58.9285	76.7053	62.5093
C1orf61	116.896	136.073	138.477	74.1686	58.0472	84.0289
C1orf74	309.823	297.159	298.77	341.379	349.32	316.646
C2	13.3053	12.0064	16.1241	9.14408	10.3656	12.2969
C20orf194	800.217	747.4	754.038	662.438	643.702	661.984
C20orf202	5.70226	4.00214	5.69085	6.09605	8.29246	8.19794
C20orf204	34.2136	33.0177	36.9905	8.12807	9.32902	14.3464
C20orf27	5508.38	6123.28	6903	6315.51	6282.58	6089.02
C20orf96	441.925	454.243	464.753	270.258	312.004	378.13
C21orf58	293.666	275.147	349.039	352.555	294.382	403.749
C21orf62-AS1	31.3624	41.022	22.7634	14.2241	13.4753	11.2722
C21orf91	418.166	387.207	268.418	293.627	295.419	279.755
C22orf23	5.70226	8.00429	16.1241	9.14408	11.4021	6.14846
C22orf24	5.70226	1.00054	2.84543	1.01601	2.07312	3.07423
C22orf31	30.4121	15.008	15.1756	2.03202	3.10967	1.02474
C22orf34	259.453	261.14	226.686	177.802	204.202	159.86
C22orf39	597.787	585.313	611.766	555.757	553.522	584.103
C22orf46	972.235	873.468	834.658	710.19	675.836	672.231
C2CD2	1259.25	1294.69	1122.99	1913.14	1851.29	1707.22
C2CD2L	2407.3	2263.21	2358.86	1541.29	1469.84	1657.01
C2CD3	2034.76	1847.99	2025.94	2860.06	2683.65	2764.76
C2CD4A	216.686	223.119	207.716	237.746	243.591	240.815
C2CD4C	143.507	140.075	193.489	287.53	274.688	261.309
C2CD4D	24.7098	24.0129	36.0421	35.5603	42.4989	38.9402
C2CD4D-AS1	44.6677	40.0214	34.1451	21.3362	33.1699	21.5196
C2CD5	1276.36	1182.63	1045.22	1048.52	1139.18	1162.06
C2CD6	0.950377	5.00268	4.74238	0	2.07312	0
C2orf15	201.48	236.126	202.025	141.225	135.789	153.711
C2orf27A	40.8662	24.0129	29.4027	43.6884	40.4258	50.2124
C2orf42	961.781	1040.56	955.114	762.007	837.539	776.755
C2orf49	835.381	849.455	739.811	720.35	780.528	744.988
C2orf50	106.442	97.052	93.899	66.0406	59.0838	46.1134
C2orf66	21.8587	38.0204	28.4543	4.06403	8.29246	10.2474
C2orf68	1301.07	1299.7	1374.34	1432.57	1431.49	1437.71
C2orf69	768.855	754.404	597.539	779.279	783.638	727.567
C2orf72	145.408	128.069	108.126	202.186	206.275	145.513
C2orf73	6.65264	3.00161	0.948475	3.04803	2.07312	1.02474
C2orf76	114.045	122.065	108.126	70.1046	71.5225	66.6083
C2orf78	74.1294	71.038	44.5783	15.2401	7.25591	8.19794
C2orf81	86.4843	59.0316	100.538	62.9925	76.7053	70.7073
C2orf92	10.4541	19.0102	26.5573	13.2081	13.4753	19.4701
C3	1864.64	1702.91	1786.93	2092.98	1696.85	1866.06
C3orf14	200.529	218.117	202.974	242.826	227.006	226.468
C3orf18	6.65264	9.00482	9.48475	3.04803	3.10967	2.04949
C3orf20	21.8587	17.0091	13.2787	10.1601	9.32902	16.3959
C3orf33	173.919	193.103	187.798	131.065	146.155	134.241
C3orf35	7.60301	8.00429	10.4332	3.04803	7.25591	7.1732
C3orf38	1304.87	1351.72	1283.29	1761.76	1811.9	1720.54
C3orf52	193.877	166.089	144.168	132.081	149.264	157.81
C3orf62	155.862	169.091	174.519	122.937	114.021	162.934
C3orf67	118.797	116.062	127.096	101.601	106.765	104.524
C3orf80	18.0572	15.008	17.0726	20.3202	18.658	23.5691
C4BPB	7.60301	7.00375	8.53628	12.1921	13.4753	4.09897
C4orf19	258.502	250.134	279.8	610.621	530.718	492.901
C4orf3	1091.98	1175.63	1031.94	832.111	931.866	957.11
C4orf33	360.193	350.188	356.627	208.282	217.677	228.518
C4orf36	17.1068	21.0113	22.7634	20.3202	20.7312	22.5443
C4orf46	417.215	443.237	346.193	595.381	615.715	619.969
C4orf47	29.4617	41.022	32.2482	16.2561	12.4387	18.4454
C4orf48	738.443	739.396	944.681	714.254	717.298	646.613
C5	28.5113	17.0091	23.7119	14.2241	23.8408	24.5938
C5AR1	151.11	210.113	178.313	119.889	129.57	170.107
C5orf15	3976.38	3949.11	3005.72	2991.13	3045.41	3331.44
C5orf22	1486.39	1578.85	1215	1304.56	1367.22	1433.62
C5orf24	1421.76	1375.74	1061.34	1590.05	1620.14	1756.41
C5orf34	88.385	102.055	98.6414	109.729	123.35	144.489
C5orf46	3.80151	4.00214	11.3817	5.08004	4.14623	7.1732
C5orf51	630.1	603.323	478.031	774.199	784.674	811.596
C5orf60	2.85113	4.00214	2.84543	0	2.07312	2.04949
C5orf63	27.5609	27.0145	18.9695	18.2882	24.8774	30.7423
C5orf66	17.1068	15.008	11.3817	21.3362	20.7312	17.4206
C6orf120	365.895	370.198	336.709	396.243	397.002	368.907
C6orf132	5729.82	5853.13	6226.74	10196.7	10076.4	10038.4
C6orf136	1452.18	1515.81	1446.42	1242.58	1276	1297.32
C6orf15	452.379	453.243	532.095	222.506	196.946	206.998
C6orf163	4.75188	9.00482	1.89695	2.03202	5.18279	9.22269
C6orf226	45.6181	49.0263	59.7539	43.6884	39.3892	39.965
C6orf47	862.942	734.393	816.637	655.326	670.653	686.578
C6orf52	64.6256	58.0311	54.0631	31.4963	40.4258	38.9402
C6orf62	1848.48	1874	1693.03	1802.4	1881.35	1820.97
C6orf89	2502.34	2415.29	2274.44	1937.53	1940.44	1909.1
C6orf99	29.4617	25.0134	51.2177	49.7844	54.9376	55.3361
C7orf25	420.067	431.231	390.772	269.242	290.236	279.755
C7orf26	2324.62	2502.34	2499.23	2210.83	2180.92	2151.96
C7orf31	402.96	366.196	255.14	88.3928	106.765	114.771
C7orf50	4862.13	5096.73	5677.57	5723.18	5932.22	5737.53
C7orf61	92.1865	104.056	122.353	76.2007	78.7784	90.1774
C8G	50.37	35.0188	66.3933	81.2807	61.1569	78.9052
C8orf31	873.396	1059.57	981.672	1193.81	1042.78	1097.5
C8orf33	2053.76	2149.15	2118.89	2150.89	2065.86	2051.54
C8orf37	220.487	221.118	184.953	221.49	260.176	246.963
C8orf37-AS1	12.3549	10.0054	4.74238	5.08004	1.03656	2.04949
C8orf44	66.5264	57.0305	57.857	33.5283	39.3892	39.965
C8orf58	229.041	196.105	255.14	263.146	287.127	281.804
C8orf76	301.269	289.155	324.378	307.851	336.881	321.769
C8orf82	2243.84	2014.08	2205.2	1795.29	1860.62	1693.9
C8orf88	2.85113	2.00107	2.84543	3.04803	5.18279	10.2474
C9	6.65264	7.00375	3.7939	1.01601	1.03656	0
C9orf116	310.773	273.146	367.06	349.507	326.516	360.709
C9orf147	61.7745	66.0354	62.5994	62.9925	41.4623	44.0639
C9orf152	12.3549	17.0091	21.8149	19.3042	19.6946	28.6928
C9orf153	11.4045	15.008	3.7939	5.08004	12.4387	12.2969
C9orf16	1554.82	1793.96	1967.14	1433.59	1574.53	1439.76
C9orf163	14.2557	14.0075	17.0726	17.2721	14.5118	28.6928
C9orf24	38.0151	34.0182	62.5994	27.4322	25.9139	30.7423
C9orf40	1103.39	1202.64	1159.04	1053.6	1262.53	1124.14
C9orf43	49.4196	48.0257	38.8875	34.5443	35.243	27.6681
C9orf72	28.5113	38.0204	30.3512	25.4002	34.2064	35.866
C9orf78	2154.5	2348.26	2449.91	2437.4	2485.67	2242.14
C9orf85	295.567	316.169	335.76	276.354	321.333	283.854
CA11	544.566	508.272	494.156	294.643	317.187	365.833
CA13	47.5188	32.0171	15.1756	12.1921	11.4021	14.3464
CA2	50.37	51.0273	29.4027	20.3202	21.7677	21.5196
CA5BP1	507.501	521.279	525.455	503.94	473.707	463.184
CA5BP1-CA5B	8.55339	4.00214	3.7939	11.1761	8.29246	7.1732
CA8	63.6752	79.0423	59.7539	44.7044	58.0472	59.4351
CAAP1	289.865	302.162	262.728	287.53	265.359	232.617
CAB39	3021.25	3079.65	2608.31	2979.95	3096.2	2996.35
CAB39L	583.531	593.318	658.242	791.471	961.926	784.953
CABIN1	3908.9	3603.93	4010.15	4448.09	3932.7	4172.75
CABLES1	363.044	440.236	422.071	500.892	511.023	439.615
CABLES2	568.325	629.337	601.333	870.719	892.476	901.774
CABP1	27.5609	22.0118	34.1451	16.2561	9.32902	13.3217
CACFD1	1014.05	948.508	920.969	628.909	646.812	627.143
CACHD1	1015	998.535	803.358	695.966	640.593	651.736
CACNA1A	1.90075	11.0059	2.84543	1.01601	1.03656	3.07423
CACNA1B	4.75188	4.00214	3.7939	2.03202	2.07312	3.07423
CACNA1D	36.1143	25.0134	36.9905	16.2561	14.5118	27.6681
CACNA1F	25.6602	15.008	18.9695	3.04803	3.10967	4.09897
CACNA1G	361.143	346.185	267.47	22.3522	32.1333	22.5443
CACNA1H	1313.42	1251.67	1052.81	445.012	455.049	489.827
CACNA1I	17.1068	21.0113	14.2271	9.14408	13.4753	8.19794
CACNA1S	7.60301	10.0054	9.48475	4.06403	8.29246	5.12371
CACNA2D2	306.021	308.165	255.14	172.721	144.082	168.058
CACNA2D3	16.1564	13.007	23.7119	9.14408	7.25591	3.07423
CACNA2D4	6.65264	7.00375	4.74238	5.08004	2.07312	1.02474
CACNB1	840.133	894.479	997.796	518.164	564.924	711.171
CACNB3	1105.29	1043.56	1009.18	574.045	582.546	590.252
CACNB4	8.55339	8.00429	9.48475	15.2401	5.18279	11.2722
CACNG1	0.950377	2.00107	0.948475	3.04803	6.21935	1.02474
CACNG4	1535.81	1600.86	1960.5	3133.37	3056.81	2903.1
CACNG6	618.695	638.342	590.9	285.498	344.137	328.942
CACNG7	176.77	180.096	153.653	34.5443	23.8408	31.767
CACNG8	167.266	171.092	192.54	150.369	130.606	144.489
CACTIN	1297.26	1215.65	1386.67	1369.58	1230.39	1217.39
CACUL1	3821.46	3733	3173.6	3822.22	4028.06	3719.82
CACYBP	3286.4	3460.85	3733.2	4270.28	4395.01	3964.73
CAD	11667.8	10690.7	13425.7	14949.6	12101.8	15789.2
CADM1	701.378	752.403	562.446	583.189	673.763	630.217
CADM4	2299.91	2231.19	1937.73	1127.77	1140.21	1137.46
CADPS2	4.75188	5.00268	3.7939	3.04803	2.07312	2.04949
CAGE1	5.70226	5.00268	2.84543	1.01601	1.03656	4.09897
CALB1	2.85113	1.00054	3.7939	5.08004	7.25591	9.22269
CALB2	656.71	705.378	866.906	838.207	959.853	938.664
CALCOCO1	4218.72	3903.09	3409.77	1217.18	1486.42	1628.32
CALCOCO2	3658.95	3964.12	3884.01	3855.75	4194.95	3720.84
CALCR	15.206	7.00375	5.69085	2.03202	6.21935	5.12371
CALCRL	15.206	9.00482	2.84543	1.01601	0	0
CALD1	2721.88	2794.5	2599.77	2859.05	2997.73	2761.68
CALHM2	31.3624	18.0096	24.6604	56.8965	35.243	54.3114
CALHM3	19.9579	13.007	16.1241	33.5283	19.6946	20.4949
CALM1	3002.24	3259.75	3202.05	4591.34	4732.92	4334.66
CALM2	9423.94	10441.6	10713	12038.7	13465.9	12392.2
CALM3	13083.8	14749.9	13702.6	12963.3	13780	14522.7
CALML3-AS1	47.5188	52.0279	36.0421	71.1206	76.7053	95.3011
CALML4	357.342	361.193	386.978	453.14	395.965	449.862
CALML5	1.90075	2.00107	0.948475	5.08004	6.21935	4.09897
CALML6	14.2557	18.0096	27.5058	7.11206	5.18279	8.19794
CALR	44274.3	44253.7	45358	37362.7	38306	35564.7
CALR3	5.70226	4.00214	2.84543	1.01601	1.03656	3.07423
CALR4P	2.85113	4.00214	1.89695	2.03202	1.03656	1.02474
CALU	12141.1	13001	11346.6	10318.6	11165.8	10944.3
CALY	6.65264	5.00268	6.63933	2.03202	1.03656	4.09897
CAMK1D	1473.08	1425.76	1376.24	2417.08	2246.22	2229.84
CAMK2B	2.85113	3.00161	6.63933	11.1761	9.32902	17.4206
CAMK2D	652.909	604.324	506.486	563.885	547.303	550.287
CAMK2G	3090.63	3048.63	3463.83	3947.19	3749.23	3953.46
CAMK2N1	3267.4	3680.97	3816.66	5509.82	5600.52	5873.83
CAMK2N2	134.003	162.087	178.313	148.337	136.826	149.612
CAMKK1	311.724	289.155	389.823	484.636	419.806	451.912
CAMKK2	2792.21	2801.5	2832.15	3301.01	3389.54	3462.61
CAMKMT	675.718	760.407	649.705	519.18	514.133	558.485
CAMLG	540.764	560.3	554.858	559.821	669.616	509.297
CAMSAP1	1708.78	1649.88	1777.44	2721.89	2374.75	2363.06
CAMSAP2	2779.85	2551.37	1995.59	3367.05	3058.88	3109.07
CAMSAP3	6123.28	5954.19	6945.68	6920.04	6887.93	6545.03
CAMTA1	1584.28	1748.94	1521.35	1242.58	1356.85	1342.41
CAMTA1-DT	28.5113	19.0102	18.021	12.1921	9.32902	10.2474
CAMTA2	4177.86	4169.23	4283.31	3735.86	3916.12	4519.12
CAND1	4268.14	4026.16	3319.66	4066.07	4103.73	3983.18
CANT1	6131.83	6048.24	5945.04	5765.85	5675.15	5449.58
CANX	13245.4	13077	11994.4	17550.5	18241.3	16993.3
CAP1	15280.2	15354.2	14262.2	14822.6	15079.8	14395.6
CAP2	813.523	803.43	761.626	839.223	816.808	874.106
CAPG	806.87	974.522	1091.69	1244.61	1375.51	1341.39
CAPN1	24821.9	25398.6	28504.5	31605	31134.1	29329.2
CAPN10	1146.15	1139.61	1224.48	1011.94	936.012	1028.84
CAPN10-DT	49.4196	73.0391	70.1872	83.3127	67.3763	89.1526
CAPN12	466.635	563.302	659.19	387.099	393.892	454.986
CAPN14	35.1639	33.0177	24.6604	11.1761	13.4753	9.22269
CAPN15	5073.11	4805.57	5252.66	6025.95	5286.45	5395.27
CAPN2	5977.87	6330.39	6589.06	7407.72	7267.31	6997.97
CAPN3	205.281	171.092	188.747	30.4803	26.9505	45.0887
CAPN5	268.957	273.146	317.739	368.811	410.477	380.18
CAPN6	4.75188	8.00429	2.84543	2.03202	0	2.04949
CAPN7	1314.37	1251.67	1183.7	1571.77	1552.76	1411.07
CAPN8	11.4045	22.0118	22.7634	40.6403	34.2064	39.965
CAPNS1	15114.8	17535.4	19560.4	19267.6	20450.3	19898.5
CAPNS2	1.90075	1.00054	1.89695	5.08004	4.14623	3.07423
CAPRIN1	29022.6	28086	24515.2	29820.9	29727.4	27914
CAPRIN2	181.522	158.085	241.861	264.162	251.884	324.843
CAPS	1016.9	993.532	1420.82	1873.52	1948.73	1850.69
CAPS2	35.1639	28.015	25.6088	20.3202	23.8408	15.3711
CAPZA1	12501.3	12699.8	11469	12991.7	14284.8	13408.8
CAPZA2	1587.13	1649.88	1463.5	1628.66	1751.78	1557.61
CAPZB	8665.54	9644.17	9578.65	8404.42	8901.96	9181.7
CARD10	1365.69	1451.78	1464.45	1684.54	1667.82	1612.95
CARD11	3794.85	3669.97	3392.7	2084.85	2104.21	1971.61
CARD14	480.891	398.213	371.802	277.37	241.518	284.878
CARD19	911.411	954.511	1089.8	796.551	789.857	921.244
CARD6	1.90075	1.00054	0.948475	6.09605	2.07312	6.14846
CARD8	808.771	702.376	597.539	485.652	498.584	460.11
CARD8-AS1	50.37	66.0354	44.5783	26.4162	33.1699	34.8413
CARD9	72.2286	76.0407	92.9506	73.1526	67.3763	93.2516
CARF	168.217	119.064	104.332	58.9285	46.6451	40.9897
CARHSP1	2202.97	2403.29	2739.2	3320.32	3172.9	3237.16
CARM1	6749.58	7509.02	7775.6	9205.04	9190.12	9122.26
CARMIL1	1907.41	1860	1564.04	2027.95	1903.12	1896.8
CARMIL2	74.1294	57.0305	85.3628	73.1526	58.0472	63.5341
CARMIL3	26.6105	26.0139	17.0726	10.1601	8.29246	2.04949
CARNMT1	632.001	650.348	453.371	719.334	777.418	775.73
CARNMT1-AS1	4.75188	1.00054	2.84543	2.03202	1.03656	3.07423
CARNS1	3.80151	2.00107	4.74238	2.03202	4.14623	6.14846
CARS1	5422.85	5651.03	6190.7	6880.41	7215.48	6488.67
CARS2	1914.06	2129.14	2248.83	2310.4	2248.29	2101.75
CASC1	8.55339	11.0059	5.69085	7.11206	4.14623	5.12371
CASC11	0	0	3.7939	3.04803	1.03656	7.1732
CASC15	52.2707	47.0252	31.2997	12.1921	12.4387	7.1732
CASC18	3.80151	2.00107	2.84543	0	3.10967	1.02474
CASC19	0	3.00161	2.84543	10.1601	5.18279	9.22269
CASC2	39.9158	30.0161	20.8665	29.4643	16.5849	16.3959
CASC21	27.5609	31.0166	25.6088	7.11206	9.32902	6.14846
CASC3	9057.09	8700.66	7782.24	8104.7	8168.08	8621.16
CASC4	6143.24	6337.39	4601.05	5774.99	6055.57	5791.85
CASC8	749.847	751.402	737.914	630.941	582.546	604.598
CASC9	213.835	208.111	185.901	85.3447	93.2902	80.9547
CASD1	293.666	292.156	258.934	330.203	286.09	328.942
CASK	484.692	455.244	396.463	440.948	463.341	399.65
CASKIN1	58.9234	49.0263	75.878	28.4482	38.3526	29.7175
CASKIN2	2274.25	2415.29	2399.64	2397.78	2235.86	2390.72
CASP10	486.593	438.235	439.144	349.507	414.623	366.858
CASP2	1654.61	1886.01	1561.19	1765.82	1809.83	2053.58
CASP3	744.145	800.429	699.026	827.031	987.84	902.798
CASP4	1533.91	1542.83	1687.34	1860.31	1874.1	1647.79
CASP6	388.704	451.242	362.317	337.315	351.393	323.819
CASP7	1373.29	1378.74	1203.61	1354.34	1270.82	1196.9
CASP8	1677.41	1551.83	1317.43	1463.05	1600.45	1672.38
CASP8AP2	533.161	446.239	393.617	632.973	616.752	581.029
CASP9	448.578	491.263	456.217	403.355	397.002	408.872
CASQ2	12.3549	7.00375	10.4332	15.2401	14.5118	12.2969
CASS4	46.5685	63.0338	57.857	38.6083	39.3892	23.5691
CAST	16248.6	16798	17800	24094.6	26073.6	22854.8
CASTOR1	469.486	434.233	450.526	328.171	319.26	349.437
CASTOR2	154.911	135.072	118.559	166.625	135.789	137.316
CASTOR3	1232.64	1228.66	1337.35	1367.55	1470.88	1509.45
CASZ1	3588.62	3595.93	3557.73	5815.63	5026.27	5112.44
CAT	4366.03	4507.41	4172.34	3905.54	4075.75	4050.81
CATIP-AS1	3.80151	3.00161	6.63933	1.01601	2.07312	5.12371
CATSPER1	3.80151	10.0054	12.3302	22.3522	10.3656	15.3711
CATSPER2	6.65264	12.0064	10.4332	8.12807	12.4387	8.19794
CATSPER2P1	10.4541	21.0113	18.021	12.1921	9.32902	12.2969
CATSPER3	15.206	6.00322	14.2271	15.2401	12.4387	15.3711
CATSPER4	3.80151	10.0054	8.53628	5.08004	0	4.09897
CATSPERB	12.3549	9.00482	3.7939	3.04803	2.07312	3.07423
CATSPERE	9.50377	9.00482	4.74238	0	2.07312	4.09897
CATSPERG	251.85	229.123	261.779	49.7844	58.0472	63.5341
CAV1	1815.22	2070.11	2040.17	2422.16	2508.47	2406.1
CAV2	1177.52	1257.67	1226.38	1175.52	1178.57	1151.81
CAVIN1	12877.6	12828.9	12966.6	14516.7	13682.6	13111.6
CAVIN3	76.9805	97.052	113.817	60.9605	73.5956	101.45
CAVIN4	17.1068	22.0118	20.8665	19.3042	18.658	20.4949
CBARP	342.136	319.171	479.928	377.955	472.67	515.446
CBFA2T2	2586.93	2390.28	2115.1	1882.66	1856.48	2089.45
CBFA2T3	1.90075	3.00161	2.84543	2.03202	3.10967	0
CBFB	1057.77	1128.6	938.99	1442.73	1497.83	1458.21
CBL	2429.16	2229.19	1511.87	1661.17	1499.9	1669.31
CBLB	2020.5	1994.07	1831.51	1965.98	1937.33	2059.73
CBLC	2539.41	2725.46	3090.13	3803.94	3708.8	3540.49
CBLL1	3124.84	3150.69	2173.9	2502.43	2717.85	3085.5
CBLN3	367.796	335.18	291.182	140.209	172.069	182.404
CBR1	3252.19	3354.8	3474.26	3222.78	3275.52	3036.31
CBR3	134.953	136.073	182.107	177.802	196.946	179.33
CBR3-AS1	91.2362	115.062	89.1567	61.9765	66.3397	67.633
CBR4	191.026	203.109	184.953	240.794	239.445	234.666
CBWD1	331.681	370.198	386.978	463.3	511.023	397.6
CBWD2	254.701	237.127	272.212	290.578	343.101	326.893
CBWD3	30.4121	39.0209	31.2997	41.6564	39.3892	47.1382
CBWD5	152.06	176.094	169.777	226.57	209.385	205.973
CBWD6	26.6105	23.0123	30.3512	34.5443	35.243	26.6433
CBX1	11.4045	8.00429	10.4332	7.11206	4.14623	4.09897
CBX2	2114.59	2213.19	2587.44	3909.6	3584.42	3554.83
CBX3	2872.99	3053.64	3080.65	3577.37	3923.37	3534.34
CBX3P2	3.80151	3.00161	1.89695	3.04803	0	2.04949
CBX4	4082.82	4402.36	5002.26	8476.56	8577.52	8819.96
CBX5	2701.92	2697.44	3009.51	3323.36	3612.4	3487.2
CBX6	8400.38	7926.24	7535.63	9427.54	9381.89	9047.45
CBX7	1285.86	1201.64	1203.61	834.143	759.797	749.087
CBX8	753.649	643.345	691.438	773.183	728.7	656.86
CBY1	494.196	491.263	552.013	413.516	458.159	406.823
CBY2	6.65264	4.00214	2.84543	3.04803	4.14623	1.02474
CC2D1A	6626.98	6212.33	7067.09	5891.83	5495.83	5461.88
CC2D1B	1148.06	1105.59	1303.2	1778.02	1589.04	1622.17
CC2D2A	577.829	473.253	462.856	631.957	564.924	583.079
CC2D2B	12.3549	6.00322	4.74238	1.01601	10.3656	5.12371
CCAR1	5680.4	5852.13	4978.55	6015.79	6115.69	5990.65
CCAR2	3844.27	3613.94	3841.32	4195.1	4256.11	4252.68
CCAT1	132.102	129.069	112.869	318.011	313.04	301.274
CCBE1	7.60301	6.00322	5.69085	1.01601	1.03656	4.09897
CCDC102A	356.391	395.212	462.856	505.972	502.731	439.615
CCDC102B	7.60301	12.0064	13.2787	0	4.14623	2.04949
CCDC103	209.083	177.095	210.561	199.138	191.763	204.949
CCDC106	54.1715	60.0322	75.878	49.7844	65.3031	68.6578
CCDC107	1390.4	1311.7	1502.38	1107.45	926.683	987.852
CCDC110	95.0377	97.052	55.0116	27.4322	27.9871	31.767
CCDC112	188.175	185.099	154.601	268.226	236.335	202.899
CCDC113	385.853	407.218	321.533	255.018	256.03	257.21
CCDC114	128.301	128.069	178.313	58.9285	65.3031	92.2269
CCDC115	705.18	760.407	685.747	585.221	572.18	652.761
CCDC116	4.75188	6.00322	15.1756	2.03202	3.10967	6.14846
CCDC117	746.046	787.422	734.12	926.6	1161.98	1123.12
CCDC12	417.215	452.242	488.465	474.476	465.414	477.53
CCDC120	1756.3	1638.88	1836.25	2750.34	2616.27	2810.87
CCDC121	124.499	132.071	184.004	209.298	220.787	223.394
CCDC124	3603.83	3783.03	4657.96	4127.03	4178.36	3921.69
CCDC125	421.967	430.23	394.566	479.556	470.597	435.516
CCDC126	302.22	297.159	215.304	115.825	163.776	158.835
CCDC127	520.806	596.319	590.9	525.277	566.997	547.213
CCDC13	28.5113	31.0166	34.1451	8.12807	11.4021	16.3959
CCDC130	1236.44	1169.63	1357.27	909.328	934.975	905.873
CCDC134	261.354	219.117	202.974	195.074	135.789	148.588
CCDC136	40.8662	23.0123	14.2271	24.3842	18.658	29.7175
CCDC137	1328.63	1391.75	1641.81	1756.68	1875.13	1650.86
CCDC138	233.793	262.14	221.943	327.155	363.832	262.334
CCDC14	1511.1	1317.71	1327.87	1647.97	1596.3	1667.26
CCDC142	981.739	998.535	1042.37	839.223	813.698	971.456
CCDC144CP	0	1.00054	2.84543	8.12807	3.10967	5.12371
CCDC144NL	0.950377	8.00429	3.7939	2.03202	5.18279	4.09897
CCDC144NL-AS1	1034.96	1157.62	942.784	809.759	893.513	938.664
CCDC146	19.9579	23.0123	24.6604	9.14408	11.4021	11.2722
CCDC148	9.50377	14.0075	7.5878	14.2241	14.5118	7.1732
CCDC149	324.078	290.155	298.77	224.538	246.701	264.384
CCDC15	107.393	102.055	90.1051	129.033	138.899	138.34
CCDC150	178.671	167.089	185.901	229.618	192.8	232.617
CCDC151	154.911	148.079	159.344	48.7684	43.5354	61.4846
CCDC152	5.70226	1.00054	3.7939	1.01601	1.03656	1.02474
CCDC153	10.4541	9.00482	15.1756	9.14408	11.4021	13.3217
CCDC154	23.7594	32.0171	54.0631	28.4482	22.8043	46.1134
CCDC157	191.026	192.103	204.871	174.753	187.617	198.8
CCDC159	139.705	119.064	160.292	84.3287	76.7053	109.647
CCDC162P	6.65264	10.0054	16.1241	9.14408	2.07312	7.1732
CCDC163	106.442	102.055	96.7445	68.0726	86.0343	101.45
CCDC166	0	1.00054	2.84543	3.04803	1.03656	5.12371
CCDC167	498.948	498.267	587.106	470.412	449.866	474.456
CCDC168	8.55339	9.00482	3.7939	11.1761	7.25591	11.2722
CCDC17	77.9309	68.0364	102.435	60.9605	57.0107	67.633
CCDC171	16.1564	20.0107	12.3302	17.2721	24.8774	13.3217
CCDC173	24.7098	16.0086	25.6088	20.3202	15.5484	22.5443
CCDC174	814.473	786.421	718.944	730.51	711.079	605.623
CCDC18	839.183	728.39	822.328	935.744	965.035	948.912
CCDC18-AS1	504.65	435.233	497.949	211.33	205.238	240.815
CCDC183	76.0301	74.0397	96.7445	27.4322	25.9139	26.6433
CCDC183-AS1	112.144	115.062	110.972	127.001	130.606	174.206
CCDC186	1869.39	1619.87	1257.68	2046.24	2059.64	1972.63
CCDC189	191.976	157.084	216.252	168.657	188.654	224.419
CCDC191	372.548	309.166	312.048	227.586	213.531	232.617
CCDC192	10.4541	9.00482	11.3817	4.06403	10.3656	3.07423
CCDC22	745.095	774.415	879.236	869.703	908.025	825.943
CCDC24	337.384	377.202	399.308	251.97	239.445	259.26
CCDC25	474.238	436.234	448.629	414.532	383.526	377.105
CCDC28A	139.705	145.078	140.374	145.289	160.666	128.093
CCDC28A-AS1	17.1068	22.0118	18.021	15.2401	12.4387	10.2474
CCDC28B	48.4692	39.0209	61.6509	35.5603	23.8408	52.2619
CCDC3	7.60301	6.00322	8.53628	3.04803	3.10967	1.02474
CCDC30	48.4692	42.0225	40.7844	28.4482	21.7677	21.5196
CCDC32	840.133	854.458	826.122	820.935	836.502	866.932
CCDC34	1351.44	1523.82	1573.52	2099.07	2275.24	2035.14
CCDC40	180.572	178.095	193.489	144.273	130.606	135.266
CCDC43	1582.38	1572.84	1526.1	1736.36	1865.8	1527.89
CCDC47	4219.67	4287.3	3869.78	5319.82	5315.47	4954.63
CCDC50	2567.92	2744.47	2533.38	2184.42	2330.18	2272.88
CCDC51	427.67	446.239	527.352	638.053	642.666	602.549
CCDC57	525.558	510.273	701.872	816.871	594.984	792.126
CCDC58	752.698	799.428	778.698	957.08	889.367	856.685
CCDC59	933.27	1034.55	1104.97	1063.76	1129.85	1048.31
CCDC6	4214.92	4332.32	3320.61	4246.92	4776.46	4744.56
CCDC61	93.1369	78.0418	108.126	110.745	98.473	89.1526
CCDC62	21.8587	21.0113	18.021	4.06403	11.4021	12.2969
CCDC66	264.205	243.13	237.119	236.73	243.591	247.988
CCDC68	97.8888	109.058	87.2597	103.633	103.656	77.8805
CCDC69	1337.18	1328.71	1200.77	836.175	888.33	961.209
CCDC7	39.9158	27.0145	26.5573	19.3042	25.9139	25.6186
CCDC71	484.692	473.253	488.465	456.188	428.098	457.035
CCDC71L	1199.38	1161.62	1079.36	845.319	869.672	905.873
CCDC73	0.950377	3.00161	3.7939	2.03202	0	3.07423
CCDC74A	23.7594	27.0145	36.0421	20.3202	18.658	15.3711
CCDC74B	35.1639	12.0064	38.8875	27.4322	17.6215	27.6681
CCDC77	409.612	397.213	434.402	378.971	404.258	388.378
CCDC78	68.4271	50.0268	101.487	81.2807	47.6817	107.598
CCDC80	156.812	162.087	132.787	116.841	148.228	118.87
CCDC81	6.65264	11.0059	9.48475	11.1761	7.25591	5.12371
CCDC82	626.298	619.332	497.001	546.613	514.133	491.877
CCDC84	452.379	518.278	719.893	735.59	825.1	804.423
CCDC85A	14.2557	15.008	11.3817	6.09605	3.10967	7.1732
CCDC85B	1284.91	1126.6	1307	1208.03	1216.92	1151.81
CCDC85C	2244.79	2290.23	2227.97	3207.54	2985.29	2697.12
CCDC86	5721.27	5920.17	6741.76	7400.61	7732.72	7565.68
CCDC87	68.4271	77.0413	52.1661	40.6403	45.6085	59.4351
CCDC88A	374.448	270.145	201.077	155.449	133.716	136.291
CCDC88B	75.0798	82.0439	128.993	109.729	103.656	123.994
CCDC88C	40.8662	29.0155	33.1966	17.2721	17.6215	11.2722
CCDC9	1321.97	1155.62	1381.93	1137.93	1046.92	1084.18
CCDC90B	687.122	731.392	710.408	551.693	551.449	566.683
CCDC91	394.406	427.229	356.627	421.644	465.414	379.155
CCDC92	651.008	695.372	710.408	646.182	692.421	691.701
CCDC93	2332.22	2063.1	2194.77	2242.33	2008.85	2175.53
CCDC96	35.1639	35.0188	48.3722	42.6724	35.243	40.9897
CCDC97	3275	3314.78	3206.79	3511.33	3558.5	3706.49
CCDC9B	4730.03	4242.27	6185.95	7326.44	6649.52	8459.25
CCER2	31.3624	27.0145	39.836	16.2561	10.3656	21.5196
CCHCR1	727.989	720.386	847.937	605.541	611.569	636.365
CCL2	42.767	71.038	55.96	67.0566	82.9246	71.732
CCL22	191.026	280.15	268.418	779.279	874.855	1022.69
CCL26	5.70226	4.00214	5.69085	5.08004	4.14623	5.12371
CCL27	12.3549	15.008	16.1241	7.11206	9.32902	9.22269
CCL3	0.950377	11.0059	2.84543	22.3522	8.29246	19.4701
CCL5	567.375	642.344	649.705	713.238	970.218	947.887
CCM2	1376.15	1454.78	1635.17	1357.39	1455.33	1364.96
CCM2L	2.85113	3.00161	11.3817	5.08004	13.4753	4.09897
CCN1	2237.19	2277.22	2541.91	2706.65	2562.37	2678.68
CCN2	2.85113	10.0054	5.69085	18.2882	16.5849	17.4206
CCN3	15.206	12.0064	7.5878	5.08004	8.29246	2.04949
CCN4	5.70226	9.00482	2.84543	12.1921	6.21935	7.1732
CCN5	1.90075	4.00214	2.84543	9.14408	7.25591	9.22269
[truncated: 14,330 more rows]
