# Supplementary material for: RUNX3 inactivates oncogenic MYC through disruption of MYC/MAX complex and subsequent recruitment of GSK3β-FBXW7 cascade
Source: Commun Biol. 2023 Jul 3;6:689. doi: 10.1038/s42003-023-05037-0 (PMC10317990; doi:10.1038/s42003-023-05037-0)
Supplement: Supplementary file 5 — Supplementary Data 3 [file 42003_2023_5037_MOESM5_ESM.xlsx]

## Sheet: Figure 1h. Proliferation Assay
Proliferation Assay
(Hour)	Hela-Flag			Hela-RUNX3			Hela-R122C
	Replicate 1	Replicate 2	Replicate 3	Replicate 1	Replicate 2	Replicate 3	Replicate 1	Replicate 2	Replicate 3
0	5000	5000	5000	5000	5000	5000	5000	5000	5000
24	5250	5625	6750	4500	6375	7125	7875	5250	7500
48	14000	10000	12000	6400	9600	12000	15200	12000	13200
72	29000	32000	29000	15500	13000	10500	16000	23500	22000
96	50400	56700	49000	21700	20300	18900	33600	30100	31500
120	79200	74400	80000	25600	19200	24000	57600	66400	49600
	Day 5 Comparison			Statistical test		p value
	HeLa-Flag vs HeLa-R122C			two-tailed student T test		0.0179
	HeLa-Flag vs HeLa-RUNX3			two-tailed student T test		<0.0001

## Sheet: Figure 2c Cycloheximide
	Myc Protein (%)
Min	Hela Mock	Hela Dox
0	100	100
15	52.0534	19.7093
30	61.03	4.15321
45	23.058	4.61468
	Myc Protein (%)
Min	MKN28 Mock	MKN28 Dox
0	100	100
15	65.9407	61.7101
30	60.7627	22.2867
45	17.9681	3.253

## Sheet: Supp.Figure 1d
	Hours	Hela SiControl			Hela SiMyc			Hela SiE2F1
	0	4000	4000	4000	4000	4000	4000	4000	4000	4000
	24	5200	6000	9200	5600	6000	6400	4400	9200	6800
	48	16200	16650	13050	12150	8550	9000	12600	16650	15300
	72	26400	20350	27500	16500	15950	13750	31900	25850	29700
	96	51600	51000	58800	24000	20400	27000	42600	44400	44400
	120	90750	106500	114000	42000	32250	48250	65750	66000	79500
		Day 5 Comparison			Statistical test		p value
		SiControl vs Si E2F1			two-tailed student T test		0.0154
		SiControl vs Si MYC			two-tailed student T test		0.0016

## Sheet: Supp.Figure 1h_x0009_
	RNA-Seq Normalized gene counts
Gene symbol	HeLa-RUNX3 (Mock)			HeLa-RUNX3 (Dox)
RUNX3	6005.22	7873.96	6683.08	107644	114912	86827
MYC	18362	21698.2	21824.4	16631.1	17073.8	22493.8
TP53	4883.16	4857.52	5839.11	5175.9	4871.99	5663.26
CDKN1A	5745.97	4692.35	6232.9	24471	24062.8	14081.4
	Gene	Statistical T test		p value
	RUNX3	Two-tailed T test		0.0003
	MYC	Two-tailed T test		0.4374
	TP53	Two-tailed T test		0.9174
	CDKN1A	Two-tailed T test		0.0111

## Sheet: Supp.Figure 2a
		Relative mRNA expression (Fold change)
		siControl			siRUNX3
	RUNX3	1	1	1	0.063	0.065	0.067
	cMYC	1	1	1	0.86	0.862	0.959
	Gene		Comparison			Statistical test		p value
	RUNX3		SiControl vs SiRUNX3			two-tailed student T test		<0.0001
	MYC		SiControl vs SiRUNX3			two-tailed student T test		0.0828

## Sheet: Supp.Figure 2b
	Hours	HGC27 SiControl			HGC27 SiRUNX3
	0	5000	5000	5000	5000	5000	5000
	24	5250	7500	7875	5250	6000	6375
	48	8550	9000	8550	12150	13050	9450
	72	30800	36850	28600	39600	38500	34650
	96	39600	39050	56650	69300	84150	91850
	120	52200	70200	55800	133200	136800	151200
	Time point		Comparison			Statistical test		p value
	96h		SiControl vs SiRUNX3			two-tailed student T test		0.014
	120h		SiControl vs SiRUNX3			two-tailed student T test		0.0005

## Sheet: Supp.Figure 2c
	Hours	MKN28-Flag (Mock)			MKN28-Flag (Dox)				Hours	MKN28-RUNX3 (Mock)			MKN28-RUNX3 (Dox)				Hours	MKN28-R122C (Mock)			MKN28-R122C (Dox)
	0	5000	5000	5000	5000	5000	5000		0	5000	5000	5000	5000	5000	5000		0	5000	5000	5000	5000	5000	5000
	24	7875	5625	6000	9000	5250	6750		24	7125	6750	9000	7875	7125	6000		24	6375	3750	5250	4500	5250	4125
	48	14000	14400	16400	13200	15200	14400		48	11600	10400	11600	6400	4800	8800		48	6000	11200	9200	8400	10000	7600
	72	23200	29600	28800	28400	26400	26000		72	19200	25200	22000	7200	6000	7200		72	15200	18400	19200	12400	12800	12800
	96	47850	51150	51700	51150	48950	48400		96	29600	33600	35600	9200	7200	6000		96	26800	25400	26000	14600	13600	18000
		Cell line			Comparison			Statistical test		p value
		MKN28-Flag			Mock vs Dox (120h)			two-tailed student T test		0.6433
		MKN28-RUNX3		Mock vs Dox (72h)				two-tailed student T test		0.0211
				Mock vs Dox (96h)				two-tailed student T test		0.001
				Mock vs Dox (120h)				two-tailed student T test		0.0002
		MKN28-R122C		Mock vs Dox (96h)				two-tailed student T test		0.016
				Mock vs Dox (120h)				two-tailed student T test		0.0016

## Sheet: Supp.Figure 2h
	Number of Tumoroids															Comparison			Statistical test		p value
	HeLa-RUNX3 (Mock)						HeLa-RUNX3 (Dox)								HeLa-RUNX3 Mock vs Dox				two-tailed student T test		<0.0001
	298	254	262	253	266	249	88	83	81	76	81	90			MKN28-RUNX3 Mock vs Dox				two-tailed student T test		<0.0001
	Number of Tumoroids
	MKN28 RUNX3 (Mock)						MKN28 RUNX3 (Dox)
	483	430	448	426	442	466	132	131	111	111	105	118

## Sheet: Supp.Figure 3b
				HeLa-RUNX3
		Myc Protein (%)
	Min	WT Myc Mock	WT Myc Dox	T58A Myc Mock	T58A Myc Dox	S62A Myc Mock	S62A Myc Dox
	0	100	100	100	100	100	100
	15	84.7117	82.5498	98.6058	99.3925	84.0189	97.4591
	30	68.1036	4.24516	99.4809	89.6509	65.4398	70.4535
	45	35.5087	5.12072	97.7659	82.0042	69.0948	84.0896
				MKN28-RUNX3
		Myc Protein (%)
	Min	WT Myc Mock	WT Myc Dox	T58A Myc Mock	T58A Myc Dox	S62A Myc Mock	S62A Myc Dox
	0	100	100	100	100	100	100
	15	69.2567	67.6663	83.0583	93.6201	98.1379	63.219
	30	76.9593	11.8713	102.541	88.8817	85.8071	61.6198
	45	89.7279	33.388	80.8876	87.2559	82.1541	84.7273
